# Supplementary material for: Mechanical Stretch‐Induced Interlayer Coordination between MMP2 and COL17A1 Exacerbates Regenerative Exhaustion in Skin
Source: Adv Sci (Weinh). 2025 Sep 17;12(41):e11474. doi: 10.1002/advs.202511474 (PMC12591213; doi:10.1002/advs.202511474)
Supplement: Supplementary file 2 — Supplemental Table 1 [file ADVS-12-e11474-s003.csv]

p_val	avg_log2FC	pct.1	pct.2	p_val_adj	cluster	gene
0	1.821221713	0.634	0.297	0	IFE B	Ifi202b
0	1.810785819	0.929	0.473	0	IFE B	Serpinb2
0	1.733919964	0.954	0.419	0	IFE B	Fcgbp
0	1.53936745	0.999	0.876	0	IFE B	Krt14
0	1.483627827	0.866	0.265	0	IFE B	Sox6
0	1.410746453	0.999	0.789	0	IFE B	Krt5
0	1.344404384	0.766	0.435	0	IFE B	Thbs1
0	1.15973075	0.952	0.586	0	IFE B	Itga6
0	1.12722399	0.828	0.432	0	IFE B	Sema3c
0	1.115260748	0.463	0.148	0	IFE B	Itga2
0	1.107564409	0.995	0.656	0	IFE B	Col17a1
0	1.058539194	0.585	0.371	0	IFE B	Pxdc1
0	1.03093985	0.877	0.451	0	IFE B	Ccnd2
0	0.983415173	0.993	0.895	0	IFE B	Mt1
0	0.963363679	0.473	0.169	0	IFE B	Igfbp3
0	0.958905033	0.797	0.324	0	IFE B	Slc24a3
0	0.957739666	0.846	0.436	0	IFE B	Wnt4
0	0.954131546	0.698	0.401	0	IFE B	Pde4b
0	0.95057469	0.972	0.732	0	IFE B	Mt2
0	0.889057883	0.697	0.359	0	IFE B	Adrb2
0	0.883616934	0.948	0.633	0	IFE B	Tgfbi
0	0.881330264	0.827	0.606	0	IFE B	Mast4
0	0.869325184	0.805	0.441	0	IFE B	Gnai1
0	0.857377893	0.578	0.122	0	IFE B	Slc4a8
0	0.850999549	0.679	0.346	0	IFE B	Lamc2
0	0.826917035	0.648	0.353	0	IFE B	Cdcp1
0	0.825981417	0.496	0.207	0	IFE B	Ndufa4l2
0	0.819393188	0.991	0.85	0	IFE B	Sfn
0	0.816476141	0.945	0.629	0	IFE B	Tacstd2
0	0.804722563	0.897	0.606	0	IFE B	Itgb1
0	0.79325118	0.997	0.932	0	IFE B	Anxa2
0	0.787518885	0.61	0.356	0	IFE B	Fosl1
0	0.786713505	0.652	0.225	0	IFE B	Slco2a1
0	0.783973693	0.687	0.193	0	IFE B	Antxr1
0	0.783238223	0.889	0.585	0	IFE B	Klf5
0	0.772714449	0.99	0.887	0	IFE B	S100a10
0	0.769716097	0.679	0.418	0	IFE B	4930523C07Rik
0	0.760357338	0.908	0.608	0	IFE B	Fgfr2
0	0.746178668	0.959	0.795	0	IFE B	Txndc17
0	0.744286315	0.781	0.605	0	IFE B	Esyt2
0	0.739873884	0.733	0.464	0	IFE B	Bhlhe40
0	0.737290158	0.969	0.672	0	IFE B	Krt15
0	0.736066389	0.448	0.149	0	IFE B	Phldb2
0	0.714379786	0.618	0.216	0	IFE B	Il33
0	0.698939649	0.905	0.444	0	IFE B	Ly6a
0	0.695989729	0.599	0.114	0	IFE B	Il1r2
0	0.694610931	0.503	0.312	0	IFE B	Rap2b
0	0.69288943	0.887	0.603	0	IFE B	Ndfip2
3.30858936644662e-302	0.773838013	0.53	0.379	7.66699413886675e-298	IFE B	Plet1
3.55528385011281e-221	0.838166432	0.282	0.169	8.23865926586643e-217	IFE B	F3
0	2.487031673	0.604	0.134	0	IFE SB I	Mt4
0	2.325151089	0.945	0.408	0	IFE SB I	Krt1
0	1.96451026	0.954	0.634	0	IFE SB I	Krt10
0	1.925770082	0.971	0.552	0	IFE SB I	Clca3a2
0	1.488331463	0.919	0.63	0	IFE SB I	Krtdap
0	1.445039048	0.965	0.574	0	IFE SB I	Calm4
0	1.390679121	0.987	0.738	0	IFE SB I	Ly6d
0	1.29421191	0.973	0.469	0	IFE SB I	Dsg1a
0	1.27355234	0.999	0.91	0	IFE SB I	Lgals3
0	1.2301605	0.958	0.741	0	IFE SB I	1810037I17Rik
0	1.188106041	0.824	0.268	0	IFE SB I	Npl
0	1.173759809	0.95	0.519	0	IFE SB I	Rab25
0	1.140386106	0.592	0.123	0	IFE SB I	Gadl1
0	1.114004815	0.873	0.468	0	IFE SB I	Lypd3
0	1.089646685	0.988	0.683	0	IFE SB I	Fam25c
0	1.056545753	0.999	0.859	0	IFE SB I	Perp
0	1.055719227	0.789	0.369	0	IFE SB I	Mafb
0	1.007684316	0.788	0.244	0	IFE SB I	Oas1f
0	0.953365848	0.998	0.977	0	IFE SB I	Itm2b
0	0.936656372	0.985	0.767	0	IFE SB I	Serpinb5
0	0.921747236	0.941	0.571	0	IFE SB I	Gltp
0	0.902550372	0.831	0.517	0	IFE SB I	Fabp5
0	0.898724496	1	0.947	0	IFE SB I	Lgals7
0	0.886455398	0.779	0.322	0	IFE SB I	Ggct
0	0.881407009	0.991	0.767	0	IFE SB I	Anxa8
0	0.873111693	0.992	0.769	0	IFE SB I	Dmkn
0	0.850334031	0.999	0.865	0	IFE SB I	Sfn
0	0.84734126	0.925	0.593	0	IFE SB I	Pycard
0	0.839728725	0.99	0.763	0	IFE SB I	Dsc3
0	0.83869108	0.999	0.992	0	IFE SB I	Rplp0
0	0.824955789	0.605	0.164	0	IFE SB I	Zfp750
0	0.813575876	0.618	0.127	0	IFE SB I	Skint6
0	0.807366865	0.837	0.538	0	IFE SB I	Serpinb2
0	0.802904	0.93	0.578	0	IFE SB I	Capns2
0	0.801570593	0.685	0.149	0	IFE SB I	Tmprss4
0	0.780836759	0.917	0.571	0	IFE SB I	Dgcr6
0	0.778828941	0.577	0.286	0	IFE SB I	Ovol1
0	0.778804686	0.964	0.665	0	IFE SB I	Tacstd2
0	0.774517496	0.983	0.76	0	IFE SB I	Jup
0	0.773507059	0.824	0.377	0	IFE SB I	Slc24a3
0	0.761402357	0.715	0.218	0	IFE SB I	Clca2
0	0.754565346	0.616	0.198	0	IFE SB I	Them5
0	0.749879067	0.721	0.269	0	IFE SB I	Bbox1
0	0.749321545	0.364	0.172	0	IFE SB I	2610528A11Rik
0	0.745730652	0.882	0.518	0	IFE SB I	Gata3
0	0.738434987	0.974	0.71	0	IFE SB I	Urah
0	0.72154397	0.615	0.133	0	IFE SB I	Acer1
0	0.705902427	0.857	0.462	0	IFE SB I	Pou3f1
0	0.704171215	0.452	0.123	0	IFE SB I	Calm5
0	0.690421616	0.937	0.704	0	IFE SB I	Avpi1
0	4.326744007	0.81	0.261	0	IFE SB II	Krt77
0	3.714133395	0.983	0.649	0	IFE SB II	Krt10
0	3.18803468	0.952	0.436	0	IFE SB II	Krt1
0	3.18660096	0.796	0.052	0	IFE SB II	Skint5
0	3.069136614	0.983	0.593	0	IFE SB II	Calm4
0	2.903543614	0.872	0.138	0	IFE SB II	Skint6
0	2.890364693	0.992	0.641	0	IFE SB II	Krtdap
0	2.836001663	0.966	0.656	0	IFE SB II	Sbsn
0	2.646483792	0.719	0.088	0	IFE SB II	Gm94
0	2.422750386	0.746	0.167	0	IFE SB II	Spink5
0	2.420878272	0.887	0.258	0	IFE SB II	Ly6g6c
0	2.390793877	0.554	0.174	0	IFE SB II	2310046K23Rik
0	2.378688623	0.948	0.702	0	IFE SB II	Fam25c
0	2.374609873	0.884	0.214	0	IFE SB II	Abca12
0	2.232052614	0.784	0.086	0	IFE SB II	Skint9
0	2.208030742	0.392	0.066	0	IFE SB II	Cnfn
0	2.183738932	0.618	0.143	0	IFE SB II	Asprv1
0	2.169713353	0.631	0.157	0	IFE SB II	Mt4
0	2.157162526	0.946	0.497	0	IFE SB II	Dsg1a
0	1.940983083	0.913	0.498	0	IFE SB II	Plxdc2
0	1.938561696	0.877	0.204	0	IFE SB II	Elovl4
0	1.901222463	0.75	0.106	0	IFE SB II	Map2
0	1.89952326	0.252	0.035	0	IFE SB II	Ereg
0	1.873970021	0.689	0.214	0	IFE SB II	Orm1
0	1.868232511	0.668	0.064	0	IFE SB II	Hal
0	1.853171709	0.517	0.055	0	IFE SB II	2310050C09Rik
0	1.84857408	0.29	0.033	0	IFE SB II	Slurp1
0	1.845014285	0.878	0.362	0	IFE SB II	Clip4
0	1.791561847	0.849	0.179	0	IFE SB II	Tprg
0	1.766294447	0.971	0.782	0	IFE SB II	Dmkn
0	1.758636721	0.39	0.079	0	IFE SB II	Sprr1b
0	1.719380818	0.8	0.217	0	IFE SB II	Skint11
0	1.717286288	0.93	0.508	0	IFE SB II	Pof1b
0	1.71416694	0.893	0.772	0	IFE SB II	Prdx5
0	1.709371792	0.753	0.183	0	IFE SB II	Dlg2
0	1.682964047	0.718	0.19	0	IFE SB II	Sptlc3
0	1.679593143	0.895	0.488	0	IFE SB II	Lypd3
0	1.678690817	0.52	0.055	0	IFE SB II	Mboat2
0	1.674606005	0.911	0.592	0	IFE SB II	Gltp
0	1.664746709	0.944	0.596	0	IFE SB II	Slco3a1
0	1.661884962	0.813	0.311	0	IFE SB II	Pdzk1ip1
0	1.646831974	0.727	0.233	0	IFE SB II	Clic3
0	1.63597185	0.736	0.193	0	IFE SB II	Rgs20
0	1.617446503	0.571	0.037	0	IFE SB II	Dnase1l3
0	1.581776095	0.308	0.056	0	IFE SB II	Cdsn
0	1.578267577	0.813	0.242	0	IFE SB II	Ptgs1
1.77389002162566e-258	1.677719931	0.355	0.148	4.11063534711315e-254	IFE SB II	Crct1
4.31445624235713e-215	1.88438359	0.264	0.105	9.99788945041418e-211	IFE SB II	Krt6b
8.21127420068399e-213	1.848754182	0.531	0.339	1.9027985705245e-208	IFE SB II	Krt16
4.06689278010111e-111	2.440558093	0.529	0.373	9.42421063932831e-107	IFE SB II	Lor
0	3.864725494	0.842	0.334	0	IFE Stretch	Krt16
0	3.741835074	0.604	0.098	0	IFE Stretch	Krt6b
0	3.731895747	0.499	0.128	0	IFE Stretch	S100a8
0	3.725772133	0.52	0.128	0	IFE Stretch	S100a9
0	3.359927907	0.937	0.396	0	IFE Stretch	Cstdc5
0	3.317421275	0.939	0.538	0	IFE Stretch	Fabp5
0	3.238257754	0.872	0.255	0	IFE Stretch	Stfa1
0	3.136580386	0.877	0.336	0	IFE Stretch	Krt6a
0	2.643881898	0.702	0.098	0	IFE Stretch	Gsta4
0	2.604814456	0.759	0.256	0	IFE Stretch	Stfa3
0	2.174213374	0.404	0.086	0	IFE Stretch	Sprr1b
0	2.089658292	0.704	0.176	0	IFE Stretch	2610528A11Rik
0	1.668546279	0.889	0.354	0	IFE Stretch	Ggct
0	1.628357929	0.916	0.638	0	IFE Stretch	Aqp3
0	1.542782679	0.966	0.731	0	IFE Stretch	Urah
0	1.542014731	0.956	0.651	0	IFE Stretch	Krtdap
0	1.461209345	0.966	0.819	0	IFE Stretch	Ndufa4
0	1.416220765	0.378	0.043	0	IFE Stretch	Gjb2
0	1.412171715	0.919	0.648	0	IFE Stretch	Higd1a
0	1.380294958	0.879	0.621	0	IFE Stretch	Fam162a
0	1.231469205	1	0.951	0	IFE Stretch	Lgals7
0	1.218492556	0.965	0.768	0	IFE Stretch	S100a16
0	1.20615454	0.438	0.029	0	IFE Stretch	Csta3
0	1.184606031	0.411	0.091	0	IFE Stretch	Sprr2a3
0	1.18346509	0.673	0.301	0	IFE Stretch	Tspan3
0	1.118797543	0.91	0.675	0	IFE Stretch	Nme1
0	1.101392875	0.485	0.1	0	IFE Stretch	Csta1
0	1.100835384	0.976	0.921	0	IFE Stretch	Gapdh
0	1.090128914	0.943	0.798	0	IFE Stretch	Pkm
0	1.073964467	0.928	0.79	0	IFE Stretch	Ldha
0	1.069183462	0.945	0.759	0	IFE Stretch	1810037I17Rik
0	1.053073927	0.887	0.682	0	IFE Stretch	Cycs
0	1.016271178	0.863	0.626	0	IFE Stretch	Pgam1
0	0.999182266	0.9	0.554	0	IFE Stretch	Rab25
0	0.996418207	0.99	0.786	0	IFE Stretch	Dmkn
0	0.977544394	0.851	0.552	0	IFE Stretch	Eno1
0	0.97217703	0.896	0.632	0	IFE Stretch	Nhp2
0	0.967893751	0.258	0.03	0	IFE Stretch	Gm26612
0	0.941846928	0.984	0.921	0	IFE Stretch	Eif5a
0	0.9329243	0.255	0.024	0	IFE Stretch	Sprr2h
0	0.931860799	0.476	0.102	0	IFE Stretch	Rbp2
0	0.890731301	0.823	0.497	0	IFE Stretch	Snhg3
4.83641450669389e-298	0.924475127	0.83	0.583	1.12074233363618e-293	IFE Stretch	Pgk1
4.57480886497015e-283	0.932523385	0.875	0.5	1.06012045827953e-278	IFE Stretch	Lypd3
1.13061499194914e-232	1.662634224	0.761	0.456	2.61997412084374e-228	IFE Stretch	Krt1
2.14262702989664e-195	1.359562108	0.864	0.608	4.96510961637948e-191	IFE Stretch	Calm4
1.68466190284401e-188	0.890165551	0.874	0.602	3.90386702746042e-184	IFE Stretch	Gltp
7.88003677132483e-166	0.890091468	0.97	0.9	1.8260409210191e-161	IFE Stretch	Krt14
1.2925545362687e-146	0.948181187	0.961	0.758	2.99523662689547e-142	IFE Stretch	Ly6d
1.78625540968503e-98	0.944518626	0.287	0.125	4.13928966086312e-94	IFE Stretch	Mmp3
0	6.764814587	0.785	0.044	0	IFE SB III	Lce1a1
0	6.159033276	0.563	0.03	0	IFE SB III	Lce1a2
0	5.950716625	0.981	0.044	0	IFE SB III	Flg
0	5.803211263	0.487	0.023	0	IFE SB III	Lce1d
0	5.75388905	0.557	0.028	0	IFE SB III	Lce1l
0	5.717009943	1	0.027	0	IFE SB III	Flg2
0	5.64340029	0.601	0.023	0	IFE SB III	Lce1c
0	5.437038821	1	0.079	0	IFE SB III	2310050C09Rik
0	5.073671517	0.392	0.014	0	IFE SB III	Lce1i
0	4.783759413	0.994	0.083	0	IFE SB III	Cnfn
0	4.707798995	0.981	0.11	0	IFE SB III	Csta1
0	4.642843948	0.38	0.009	0	IFE SB III	Lce1e
0	4.573054511	0.728	0.013	0	IFE SB III	Lce1f
0	4.567971463	0.994	0.08	0	IFE SB III	Rnf227
0	4.439611779	0.962	0.023	0	IFE SB III	Kprp
0	4.434979273	0.81	0.029	0	IFE SB III	Wfdc21
0	4.393935991	0.981	0.038	0	IFE SB III	Hrnr
0	4.355255761	0.994	0.047	0	IFE SB III	Nccrp1
0	4.318844034	0.348	0.008	0	IFE SB III	Lce1g
0	4.277219683	0.987	0.041	0	IFE SB III	Krt23
0	4.048962714	1	0.115	0	IFE SB III	Klk7
0	3.989497144	0.386	0.007	0	IFE SB III	Lce1h
0	3.781831457	0.424	0.005	0	IFE SB III	Lce1k
0	3.757136611	0.297	0.005	0	IFE SB III	Lce1j
0	3.741297457	1	0.067	0	IFE SB III	Cdsn
0	3.647764219	0.854	0.046	0	IFE SB III	Ereg
0	3.588243333	0.835	0.046	0	IFE SB III	Slurp1
0	3.578555271	0.576	0.019	0	IFE SB III	Btc
0	3.558058259	0.987	0.007	0	IFE SB III	Smpd3
0	3.48808401	0.88	0.015	0	IFE SB III	Serpina12
0	3.477759004	0.918	0.032	0	IFE SB III	Cpa4
0	3.361341383	0.911	0.035	0	IFE SB III	Trex2
3.35137651036509e-279	4.08309047	0.943	0.119	7.76614478746902e-275	IFE SB III	Il18
3.80451948684363e-265	5.10067696	0.937	0.122	8.81621300686275e-261	IFE SB III	Gm94
3.06463033384119e-262	7.952933028	0.892	0.111	7.10166787261019e-258	IFE SB III	Lce1m
5.02308597732032e-254	7.323614864	1	0.157	1.16399971352444e-249	IFE SB III	Crct1
1.32898145678821e-242	6.770131301	0.639	0.055	3.07964872981532e-238	IFE SB III	Lce1b
8.41368096017499e-241	6.564042102	1	0.168	1.94970228890135e-236	IFE SB III	Asprv1
3.72292818965456e-232	4.747848412	0.994	0.172	8.6271414938865e-228	IFE SB III	Cysrt1
6.51845322736976e-177	5.661805699	0.949	0.194	1.5105211663784e-172	IFE SB III	2310046K23Rik
3.13340303492833e-148	3.385584658	1	0.319	7.26103485283942e-144	IFE SB III	Ide
2.35008653839495e-136	8.422348878	1	0.38	5.44585553542262e-132	IFE SB III	Lor
7.48595158524423e-102	4.187517811	1	0.715	1.73471956084864e-97	IFE SB III	Fam25c
1.03221753333372e-99	4.018272863	0.994	0.615	2.39195768999424e-95	IFE SB III	Calm4
3.2098007454012e-98	3.880487311	1	0.672	7.43807126731819e-94	IFE SB III	Sbsn
1.68413480547901e-94	3.411034818	0.43	0.057	3.90264558473651e-90	IFE SB III	Ccl20
1.6328357562927e-90	3.846290175	0.943	0.443	3.78377029805707e-86	IFE SB III	Ctnnbip1
1.47091660734746e-88	4.064860555	1	0.66	3.40855505420626e-84	IFE SB III	Krtdap
1.12853885361068e-85	3.706448279	0.968	0.608	2.61516308547204e-81	IFE SB III	Ctsl
2.99717570656477e-80	3.608482477	0.88	0.369	6.94535526482254e-76	IFE SB III	Ggct
0	1.921763939	0.827	0.226	0	uHF B	Sostdc1
0	1.747717636	0.9	0.318	0	uHF B	Aldh3a1
0	1.630902269	0.934	0.543	0	uHF B	Ccl27a
0	1.478388122	0.753	0.261	0	uHF B	Fst
0	1.212148763	0.646	0.222	0	uHF B	Adgrl3
0	1.198869043	0.87	0.482	0	uHF B	Adgrl2
0	1.187955103	0.694	0.334	0	uHF B	Sult5a1
0	1.17215468	0.999	0.945	0	uHF B	Apoe
0	1.098138132	0.821	0.417	0	uHF B	C1qtnf12
0	1.021802256	0.755	0.378	0	uHF B	Adh7
0	0.993450974	0.885	0.494	0	uHF B	Cdh13
0	0.961380624	0.619	0.273	0	uHF B	Lrig1
0	0.945652837	0.845	0.516	0	uHF B	Ccnd2
0	0.941800758	0.506	0.078	0	uHF B	Vsnl1
0	0.923337645	0.73	0.33	0	uHF B	Moxd1
0	0.914588731	0.804	0.542	0	uHF B	Lmo1
0	0.856393592	0.698	0.408	0	uHF B	Ahr
0	0.855722482	0.659	0.348	0	uHF B	Cachd1
0	0.835359166	0.747	0.377	0	uHF B	Ptprs
0	0.834647369	0.578	0.247	0	uHF B	Gpc4
0	0.828414335	0.505	0.214	0	uHF B	Prickle2
0	0.811509598	0.517	0.236	0	uHF B	Acsl4
0	0.805713279	0.886	0.666	0	uHF B	Cxadr
0	0.797476968	0.409	0.163	0	uHF B	Thsd4
0	0.790189581	0.63	0.306	0	uHF B	Rgcc
0	0.788797158	0.519	0.253	0	uHF B	Rad51b
0	0.756145708	0.844	0.664	0	uHF B	Ssbp2
0	0.755383442	0.958	0.746	0	uHF B	Ifitm3
0	0.75317549	0.877	0.611	0	uHF B	Tmem45a
0	0.741669301	0.585	0.26	0	uHF B	Lgals9
0	0.724766533	0.924	0.689	0	uHF B	Apoc1
0	0.721840834	0.636	0.349	0	uHF B	Retreg1
0	0.721374473	0.417	0.123	0	uHF B	Ntrk2
0	0.707769871	0.464	0.138	0	uHF B	Pdlim4
0	0.70614129	0.483	0.149	0	uHF B	Tns3
0	0.694989634	0.641	0.405	0	uHF B	Cers6
0	0.688731079	0.532	0.277	0	uHF B	Car12
0	0.686996285	0.567	0.295	0	uHF B	Slco2a1
0	0.680971366	0.688	0.368	0	uHF B	Sox9
0	0.663991483	0.99	0.842	0	uHF B	Fxyd3
0	0.663787606	0.706	0.464	0	uHF B	Etl4
0	0.647401402	0.813	0.647	0	uHF B	Syne2
0	0.634558351	0.622	0.35	0	uHF B	Gstm5
0	0.620650458	0.5	0.22	0	uHF B	Dlc1
0	0.618095002	0.701	0.432	0	uHF B	Vdr
0	0.615827446	0.447	0.211	0	uHF B	Hpgd
0	0.60618297	0.614	0.302	0	uHF B	Defb1
2.27685739750286e-255	0.708616245	0.68	0.51	5.27616164723339e-251	uHF B	Rnf217
4.98506589274793e-233	0.656432006	0.617	0.431	1.15518931932648e-228	uHF B	Myc
2.72553103354911e-145	0.604336203	0.719	0.601	6.31587306404335e-141	uHF B	Txnip
0	3.797889042	0.791	0.192	0	uHF SB I	Krt79
0	3.056874096	0.874	0.507	0	uHF SB I	Krt17
0	2.749267849	0.535	0.178	0	uHF SB I	2310046K23Rik
0	2.155713963	0.856	0.311	0	uHF SB I	Defb6
0	2.096217608	0.623	0.26	0	uHF SB I	Sprr1a
0	2.029948299	0.82	0.266	0	uHF SB I	Ly6g6c
0	1.781522809	0.889	0.557	0	uHF SB I	Cst6
0	1.719135447	0.508	0.097	0	uHF SB I	Klk7
0	1.630354814	0.958	0.598	0	uHF SB I	Calm4
0	1.617430561	0.96	0.646	0	uHF SB I	Krtdap
0	1.599997645	0.78	0.476	0	uHF SB I	Dapl1
0	1.545608452	0.94	0.66	0	uHF SB I	Sbsn
0	1.425027489	0.674	0.175	0	uHF SB I	Spink5
0	1.379153472	0.933	0.594	0	uHF SB I	Gltp
0	1.348800009	0.797	0.316	0	uHF SB I	Pdzk1ip1
0	1.29412138	0.951	0.791	0	uHF SB I	Dbi
0	1.269525413	0.765	0.188	0	uHF SB I	Nebl
0	1.239527438	0.995	0.752	0	uHF SB I	Ly6d
0	1.239522047	0.624	0.138	0	uHF SB I	Skint3
0	1.226987973	0.781	0.35	0	uHF SB I	Gstm5
0	1.200541456	0.729	0.231	0	uHF SB I	Adgrl3
0	1.181605341	0.746	0.23	0	uHF SB I	Pkib
0	1.136350313	0.937	0.632	0	uHF SB I	Aqp3
0	1.134096296	0.946	0.615	0	uHF SB I	Tmem45a
0	1.121986032	0.701	0.357	0	uHF SB I	Gstm1
0	1.119063768	1	0.95	0	uHF SB I	Lgals7
0	1.104539763	0.805	0.34	0	uHF SB I	Aldh3a1
0	1.084740485	0.835	0.387	0	uHF SB I	Scel
0	1.069958101	0.715	0.16	0	uHF SB I	Susd2
0	1.061265136	0.578	0.182	0	uHF SB I	Rbp1
0	1.052282321	0.86	0.488	0	uHF SB I	Klc3
0	1.050113156	0.505	0.123	0	uHF SB I	Alox12e
0	1.046751249	0.726	0.354	0	uHF SB I	Cachd1
0	1.020740627	0.85	0.505	0	uHF SB I	Plxdc2
0	1.015082195	0.785	0.304	0	uHF SB I	Krt80
0	0.973923527	0.508	0.124	0	uHF SB I	Agpat4
0	0.970595367	0.918	0.502	0	uHF SB I	Dsg1a
0	0.969097036	0.891	0.548	0	uHF SB I	Rab25
0	0.955743118	0.653	0.249	0	uHF SB I	Cd200
0	0.952516109	0.63	0.203	0	uHF SB I	Rgs20
0	0.948119045	0.595	0.225	0	uHF SB I	Lmo7
0	0.942859435	0.524	0.105	0	uHF SB I	Skint9
0	0.934708509	0.883	0.641	0	uHF SB I	Emp2
0	0.931988221	0.542	0.106	0	uHF SB I	Kif26b
0	0.928158284	0.601	0.143	0	uHF SB I	Shroom3
0	0.923715896	0.396	0.059	0	uHF SB I	Klk5
0	0.921628982	0.478	0.068	0	uHF SB I	Dsc1
0	0.916828419	0.67	0.219	0	uHF SB I	Orm1
0	0.861957772	0.604	0.232	0	uHF SB I	Trbc2
3.95724501815816e-285	0.860513275	0.348	0.126	9.17012388057792e-281	uHF SB I	Klk8
0	6.135597879	0.97	0.556	0	uHF SB II	Cst6
0	5.419289355	0.982	0.309	0	uHF SB II	Defb6
0	3.684531427	0.735	0.258	0	uHF SB II	Sprr1a
0	3.641098819	0.952	0.188	0	uHF SB II	Krt79
0	3.131584227	0.975	0.82	0	uHF SB II	Cstb
0	2.880774722	0.579	0.097	0	uHF SB II	Klk7
0	2.808186715	0.867	0.268	0	uHF SB II	Ly6g6c
0	2.735177754	0.317	0.071	0	uHF SB II	Klk10
0	2.681962132	0.855	0.303	0	uHF SB II	Defb1
0	2.644144005	0.875	0.51	0	uHF SB II	Krt17
0	2.560959219	0.768	0.129	0	uHF SB II	Crabp2
0	2.502019037	0.801	0.174	0	uHF SB II	Rbp1
0	2.438163028	0.706	0.117	0	uHF SB II	Alox12e
0	2.374939534	0.706	0.126	0	uHF SB II	Psapl1
0	2.276516048	0.592	0.182	0	uHF SB II	Spink5
0	2.196029336	0.826	0.133	0	uHF SB II	Skint3
0	2.19529981	0.895	0.186	0	uHF SB II	Nebl
0	1.935015945	0.342	0.058	0	uHF SB II	Cdsn
0	1.801494965	0.868	0.391	0	uHF SB II	Plet1
0	1.789157573	0.966	0.617	0	uHF SB II	Epcam
0	1.755014133	0.83	0.23	0	uHF SB II	Adgrl3
0	1.746685604	0.289	0.021	0	uHF SB II	Klk6
0	1.692163649	0.888	0.794	0	uHF SB II	Dbi
0	1.677150294	0.789	0.187	0	uHF SB II	Calml3
0	1.661247072	0.84	0.35	0	uHF SB II	Gstm5
0	1.650786604	0.947	0.661	0	uHF SB II	Sbsn
0	1.558607497	0.648	0.073	0	uHF SB II	Atp6v1c2
0	1.545305233	0.83	0.615	0	uHF SB II	Ctsd
0	1.534660208	0.557	0.26	0	uHF SB II	Pla2g2f
0	1.521117949	0.869	0.372	0	uHF SB II	Sox9
0	1.515653223	0.522	0.11	0	uHF SB II	Cldn4
0	1.422088103	0.419	0.068	0	uHF SB II	Pinlyp
0	1.365334045	0.464	0.06	0	uHF SB II	Gsdma
0	1.356851289	0.782	0.32	0	uHF SB II	Pdzk1ip1
0	1.332453808	0.722	0.249	0	uHF SB II	Cd200
0	1.313553268	0.884	0.496	0	uHF SB II	Adgrl2
0	1.30591637	0.971	0.852	0	uHF SB II	Reep5
0	1.304108762	0.72	0.404	0	uHF SB II	1110008P14Rik
0	1.280146701	0.57	0.144	0	uHF SB II	Qsox1
0	1.256534929	0.811	0.373	0	uHF SB II	Efnb2
0	1.251484033	0.494	0.193	0	uHF SB II	Mxd1
0	1.225120237	0.385	0.015	0	uHF SB II	Slc46a2
0	1.216226318	0.906	0.642	0	uHF SB II	Emp2
0	1.214023899	0.659	0.129	0	uHF SB II	Foxc1
0	1.206847716	0.6	0.065	0	uHF SB II	Gata6
0	1.201462294	0.988	0.754	0	uHF SB II	Ly6d
0	1.199222781	0.621	0.108	0	uHF SB II	Sdr16c6
0	1.191959	0.702	0.225	0	uHF SB II	Lratd1
3.29572325472843e-272	1.526655584	0.417	0.181	7.63717949818219e-268	uHF SB II	Ppif
9.03287358816941e-143	2.079172086	0.32	0.152	2.0931877965865e-138	uHF SB II	Crct1
0	3.31753797	0.875	0.146	0	ITH	Robo2
0	3.161191519	0.936	0.141	0	ITH	Sema3e
0	2.563145942	0.898	0.283	0	ITH	Fst
0	2.542781034	0.831	0.234	0	ITH	Ank
0	2.279228258	0.739	0.152	0	ITH	Rflnb
0	2.253851071	0.966	0.45	0	ITH	Ptn
0	2.112557838	0.882	0.337	0	ITH	Tenm2
0	1.964081574	0.868	0.516	0	ITH	Krt17
0	1.931670073	0.55	0.07	0	ITH	Aspn
0	1.92423237	0.433	0.035	0	ITH	Pthlh
0	1.826493652	0.752	0.208	0	ITH	Pdzrn3
0	1.792386598	0.645	0.245	0	ITH	Naaladl2
0	1.785800219	0.857	0.379	0	ITH	Efnb2
0	1.755491173	0.876	0.466	0	ITH	Pcdh7
0	1.67989062	0.351	0.054	0	ITH	Bmp6
0	1.62471969	0.681	0.124	0	ITH	Gpc6
0	1.60852146	0.588	0.134	0	ITH	Ccn2
0	1.568475837	0.782	0.264	0	ITH	Alcam
0	1.565461174	0.603	0.147	0	ITH	Lgr6
0	1.557772854	0.699	0.196	0	ITH	Igfbp4
0	1.512865683	0.689	0.257	0	ITH	Cd200
0	1.489055863	0.471	0.071	0	ITH	Vwa2
0	1.450320397	0.91	0.514	0	ITH	Cdh13
0	1.386264771	0.626	0.189	0	ITH	Tshz2
0	1.360051078	0.684	0.243	0	ITH	Adgrl3
0	1.357784352	0.37	0.063	0	ITH	Tgfb2
0	1.345201702	0.934	0.716	0	ITH	Tcf12
0	1.343546045	0.983	0.8	0	ITH	Nfib
0	1.329505291	0.451	0.058	0	ITH	Grem1
0	1.318977774	0.82	0.381	0	ITH	Sox9
0	1.288319887	0.6	0.201	0	ITH	Calml3
0	1.280323265	0.448	0.026	0	ITH	Serpinb11
0	1.279535874	0.697	0.296	0	ITH	Nfatc1
0	1.257774903	0.995	0.898	0	ITH	S100a6
0	1.234800134	0.736	0.308	0	ITH	Barx2
0	1.228801804	0.603	0.132	0	ITH	Lhx2
0	1.226230513	0.331	0.017	0	ITH	Col4a4
0	1.223852825	0.255	0.015	0	ITH	Sorcs3
0	1.221267016	0.972	0.863	0	ITH	App
0	1.218584662	0.279	0.027	0	ITH	Bdnf
0	1.183623317	0.678	0.312	0	ITH	Nudt4
1.62782431940758e-304	1.389236336	0.513	0.191	3.77215729536319e-300	ITH	Mid1
9.2397999631127e-303	1.207214293	0.932	0.77	2.14113884545211e-298	ITH	Aopep
1.66518824113985e-274	1.308055971	0.643	0.329	3.85874071119338e-270	ITH	Adgrg6
2.00566849146755e-251	1.306072932	0.754	0.421	4.64773559527776e-247	ITH	Postn
3.08138833369742e-245	1.198509899	0.75	0.52	7.14050118567704e-241	ITH	Palmd
6.89720366529808e-196	1.289806937	0.496	0.239	1.59828900535952e-191	ITH	Sgms2
1.80341778419539e-180	1.350695888	0.522	0.269	4.17906003131598e-176	ITH	Nrtn
7.61780069194355e-118	1.356151275	0.723	0.598	1.76527295434408e-113	ITH	Ier3
4.093164643453e-78	1.194578055	0.54	0.373	9.48509042827365e-74	ITH	Cxcl14
0	3.104392677	0.86	0.105	0	OB	Ccn2
0	3.027589595	0.711	0.023	0	OB	Angptl7
0	2.705371625	0.773	0.046	0	OB	Krt24
0	2.636135666	0.907	0.346	0	OB	Cxcl14
0	2.511568021	0.983	0.433	0	OB	Ptn
0	2.329111158	0.79	0.066	0	OB	Il31ra
0	2.310307284	0.96	0.399	0	OB	Postn
0	2.067512955	0.848	0.093	0	OB	Cd34
0	1.956110398	0.999	0.72	0	OB	Krt15
0	1.93845768	0.753	0.094	0	OB	Tgm5
0	1.924842471	0.786	0.126	0	OB	Sema3e
0	1.916358307	0.718	0.092	0	OB	Enox1
0	1.880623074	0.978	0.696	0	OB	Slc6a6
0	1.749687992	0.992	0.794	0	OB	Nfib
0	1.741702316	0.764	0.264	0	OB	Sfrp1
0	1.725254319	0.852	0.323	0	OB	Tenm2
0	1.718595612	0.799	0.393	0	OB	Prss23
0	1.713690967	0.641	0.413	0	OB	Id1
0	1.683181498	0.848	0.638	0	OB	Id3
0	1.681087623	0.589	0.063	0	OB	Pdzrn4
0	1.677332024	0.775	0.292	0	OB	Tfap2b
0	1.661548101	0.755	0.31	0	OB	S100a4
0	1.638557381	0.644	0.173	0	OB	Id2
0	1.636000198	0.743	0.11	0	OB	Lhx2
0	1.634719899	0.934	0.876	0	OB	Slc38a2
0	1.603625874	0.557	0.04	0	OB	Grem1
0	1.585176573	0.681	0.277	0	OB	Fst
0	1.560612107	0.79	0.19	0	OB	Pdzrn3
0	1.553806059	0.995	0.712	0	OB	Col17a1
0	1.521522458	0.957	0.834	0	OB	Hspb1
0	1.519833263	0.654	0.14	0	OB	Hmcn1
0	1.517842767	0.881	0.579	0	OB	Golim4
0	1.49044076	0.808	0.278	0	OB	Bnc2
0	1.486507655	0.592	0.12	0	OB	Kcnk2
0	1.486249514	0.634	0.15	0	OB	Trabd2b
0	1.47402511	0.955	0.768	0	OB	Dst
0	1.443245445	0.605	0.09	0	OB	Lgr5
0	1.411901956	0.656	0.114	0	OB	Dkk3
0	1.408264076	0.618	0.099	0	OB	Gm973
0	1.398367734	0.806	0.247	0	OB	Alcam
0	1.3942363	0.67	0.472	0	OB	Sgk1
0	1.376783288	0.61	0.107	0	OB	Fzd2
0	1.366521899	0.756	0.35	0	OB	Ecm1
0	1.357549056	0.924	0.731	0	OB	Foxp1
0	1.357414273	0.656	0.14	0	OB	Rflnb
8.24759595254661e-214	1.690130878	0.774	0.781	1.91121541008363e-209	OB	Fos
6.4062841044822e-205	1.521275363	0.719	0.722	1.48452821553166e-200	OB	Egr1
4.07481594140514e-180	1.409424264	0.559	0.386	9.44257098101814e-176	OB	Ccn1
1.28320178449641e-164	1.389216606	0.652	0.594	2.97356349521353e-160	OB	Nr4a1
8.09805159525988e-126	1.660614779	0.643	0.637	1.87656149616957e-121	OB	Fosb
0	2.481193061	0.999	0.729	0	IB	Krt15
0	2.347840672	0.968	0.451	0	IB	Ptn
0	2.254538105	0.763	0.123	0	IB	Gpc6
0	2.106231878	0.746	0.077	0	IB	Ramp1
0	2.092328784	0.661	0.077	0	IB	Cacna1c
0	2.087674883	0.653	0.01	0	IB	Fgf18
0	1.945230694	0.801	0.118	0	IB	Cd34
0	1.93603966	0.817	0.382	0	IB	Sox9
0	1.9195182	0.972	0.838	0	IB	Hspb1
0	1.827119305	0.639	0.133	0	IB	Kcnk2
0	1.793337068	1	0.899	0	IB	S100a6
0	1.748335699	0.798	0.281	0	IB	Ptprk
0	1.697575319	0.463	0.052	0	IB	Bmp6
0	1.689737185	0.696	0.116	0	IB	Tgm5
0	1.655190726	0.824	0.35	0	IB	Actn1
0	1.613792263	0.503	0.096	0	IB	Ccser1
0	1.613295903	0.642	0.175	0	IB	Fmn1
0	1.601669438	0.869	0.626	0	IB	Epcam
0	1.593269427	0.726	0.13	0	IB	Lhx2
0	1.580762697	0.989	0.665	0	IB	Sbsn
0	1.561806138	0.922	0.737	0	IB	Foxp1
0	1.561436605	0.364	0.039	0	IB	Wfdc3
0	1.546003406	0.714	0.224	0	IB	Slit3
0	1.422587741	0.492	0.096	0	IB	Klhl29
0	1.408341475	0.928	0.706	0	IB	Slc6a6
0	1.39575418	0.892	0.608	0	IB	Kif21a
0	1.39554553	0.618	0.202	0	IB	Calml3
0	1.385189164	0.496	0.051	0	IB	Sncg
0	1.375974716	0.54	0.094	0	IB	Il31ra
0	1.372599163	0.815	0.486	0	IB	Flnb
0	1.350839401	0.623	0.246	0	IB	Mitf
0	1.347904961	0.479	0.043	0	IB	Kcnma1
0	1.322992333	0.709	0.21	0	IB	Pdzrn3
0	1.285827394	0.64	0.196	0	IB	Dapk2
0	1.275920716	0.955	0.639	0	IB	Aqp3
0	1.266117858	0.586	0.216	0	IB	Arhgap44
0	1.262091667	0.558	0.167	0	IB	Trabd2b
0	1.24989766	0.683	0.308	0	IB	Pmp22
1.3294986612734e-296	1.274567806	0.627	0.292	3.08084724776886e-292	IB	Hspb8
7.56667020037676e-282	1.400613659	0.872	0.643	1.75342448553331e-277	IB	Id3
1.39436657820935e-277	1.31677943	0.619	0.278	3.23116567168453e-273	IB	Pard3b
5.17890052452232e-259	1.508214265	0.654	0.291	1.20010661854756e-254	IB	Fst
2.32139475907858e-248	1.509344498	0.746	0.471	5.37936807521278e-244	IB	Pcdh7
2.61194950012156e-243	1.283064238	0.563	0.267	6.05267057663168e-239	IB	Plxna2
1.18143524076684e-226	1.279965219	0.817	0.591	2.73773988342899e-222	IB	Hopx
6.81059855804216e-170	1.532097128	0.776	0.697	1.57822000385511e-165	IB	Emp1
2.36399806861165e-167	1.313096481	0.68	0.455	5.47809272439379e-163	IB	Ndrg1
1.36922803115473e-155	1.5984398	0.845	0.836	3.17291211659485e-151	IB	Btg1
9.75730885580294e-147	1.834170278	0.787	0.698	2.26106118115522e-142	IB	Atf3
6.04480355163615e-136	1.388512937	0.746	0.598	1.40076232702064e-131	IB	Ier3
0	2.764883108	0.974	0.521	0	ORS	Krt17
0	2.699237915	0.827	0.207	0	ORS	Nckap5
0	2.686593074	0.974	0.215	0	ORS	Pdzrn3
0	2.554954782	0.868	0.19	0	ORS	Kalrn
0	2.546126292	0.949	0.313	0	ORS	Barx2
0	2.269328094	0.872	0.296	0	ORS	Lap3
0	2.264121104	0.729	0.133	0	ORS	Gpc6
0	2.231298319	0.562	0.005	0	ORS	Wfdc18
0	2.141730459	0.857	0.342	0	ORS	Insig2
0	2.108922541	0.796	0.097	0	ORS	Mgat4a
0	1.97874344	0.778	0.222	0	ORS	Ppfibp2
0	1.947513842	0.812	0.218	0	ORS	Creb5
0	1.890770187	0.74	0.137	0	ORS	Samd5
0	1.865886922	0.903	0.301	0	ORS	Bnc2
0	1.850579006	0.457	0.022	0	ORS	Cmah
0	1.822244858	0.571	0.091	0	ORS	Sema6a
0	1.782195903	0.806	0.233	0	ORS	Mgat5
0	1.768162691	0.873	0.249	0	ORS	Adgrl3
0	1.73834165	0.745	0.16	0	ORS	Cald1
0	1.728874574	0.65	0.104	0	ORS	BC016579
0	1.667587789	0.785	0.194	0	ORS	Arhgap24
0	1.583643527	0.734	0.135	0	ORS	4930402H24Rik
0	1.564843682	0.765	0.208	0	ORS	Tnik
0	1.558205085	0.423	0.042	0	ORS	Pthlh
0	1.533438423	0.541	0.027	0	ORS	Chn2
1.86958082381462e-297	2.24772557	0.961	0.677	4.33237964302563e-293	ORS	Sdc1
2.0384333575757e-296	2.80724049	0.921	0.513	4.72366161951018e-292	ORS	Gja1
7.30024073810303e-293	2.285287741	0.821	0.281	1.69168478624062e-288	ORS	Pard3b
1.73943013307562e-292	2.565390073	0.947	0.499	4.03078144737613e-288	ORS	Tenm4
7.76142723571431e-285	1.873617644	0.882	0.351	1.79855553333208e-280	ORS	Lgr4
6.24846517576732e-283	1.766500095	0.799	0.23	1.44795683518056e-278	ORS	Slit3
3.60995626993951e-282	2.092347658	0.974	0.666	8.36535166433083e-278	ORS	Afdn
3.55798899126822e-269	1.646649146	0.762	0.258	8.24492788946583e-265	ORS	Clasrp
3.61590084420118e-259	2.442521501	0.91	0.608	8.3791270262674e-255	ORS	Ucp2
2.07297865019957e-256	1.707062387	0.768	0.28	4.80371342610745e-252	ORS	S100a1
2.55501725279826e-255	1.984979854	0.873	0.353	5.9207414799094e-251	ORS	Mir205hg
1.07042194381391e-251	1.566926986	0.855	0.356	2.48048877039997e-247	ORS	Actn1
1.31874226336852e-241	2.179899801	0.905	0.454	3.05592144690386e-237	ORS	Tpm1
1.59717372266105e-227	1.525109198	0.905	0.388	3.70113066752246e-223	ORS	Sox9
3.16825957570413e-225	2.028337263	0.918	0.543	7.34180791477917e-221	ORS	Arl15
8.4601121383867e-209	1.521295093	0.893	0.51	1.96046178582835e-204	ORS	Iffo2
1.34877923371924e-203	2.065169586	0.956	0.718	3.1255261182976e-199	ORS	Efna5
1.99640066709174e-201	1.53855356	0.916	0.564	4.62625926585169e-197	ORS	Tacc2
1.20407685494445e-196	1.615780336	0.88	0.53	2.79020729596278e-192	ORS	Bmpr1a
9.83378089673126e-196	1.606690469	0.895	0.499	2.27878204719954e-191	ORS	Tanc2
1.52895628733058e-184	1.532124986	0.773	0.342	3.54305040463116e-180	ORS	Rai14
1.46889360302548e-178	2.457211215	0.768	0.349	3.40386714629095e-174	ORS	Krt6a
1.30145864585586e-173	1.606651458	0.941	0.72	3.01587012004179e-169	ORS	Tcf12
3.81684488176749e-171	1.710258802	0.985	0.949	8.8447746445198e-167	ORS	Apoe
4.20882466408289e-146	1.590507734	0.791	0.403	9.75310939407929e-142	ORS	Grip1
0	2.413353345	0.907	0.28	0	HG	Bnc2
0	2.345052903	0.739	0.159	0	HG	Abi3bp
0	2.062480454	0.764	0.09	0	HG	Lgr5
0	2.004659282	0.511	0.043	0	HG	Fam13a
0	1.979277869	0.526	0.07	0	HG	Sox5
0	1.96602648	0.811	0.171	0	HG	Setbp1
0	1.946195424	0.758	0.142	0	HG	Hmcn1
0	1.927179151	0.897	0.532	0	HG	Arl15
0	1.838878591	0.857	0.252	0	HG	Alcam
0	1.836996714	0.698	0.101	0	HG	Enox1
0	1.833509171	0.734	0.101	0	HG	Gm973
0	1.748328283	0.901	0.502	0	HG	Auts2
0	1.69931066	0.854	0.269	0	HG	Ptprk
0	1.576057031	0.73	0.361	0	HG	Cxcl14
0	1.530205242	0.605	0.207	0	HG	Creb5
0	1.525121588	0.677	0.179	0	HG	Dmd
0	1.516238442	0.741	0.379	0	HG	Fhit
0	1.512290352	0.807	0.392	0	HG	Sh3rf1
0	1.487307853	0.713	0.272	0	HG	Scmh1
0	1.481240297	0.399	0.085	0	HG	Plcl1
0	1.474249365	0.767	0.117	0	HG	Lhx2
0	1.468271522	0.625	0.073	0	HG	Gli2
0	1.463775933	0.813	0.456	0	HG	Dennd1a
0	1.460734413	0.659	0.238	0	HG	Naaladl2
0	1.444478868	0.934	0.733	0	HG	Foxp1
0	1.412136534	0.867	0.596	0	HG	Cpne8
0	1.374207729	0.975	0.797	0	HG	Nfib
0	1.359971017	0.615	0.08	0	HG	Tbx1
0	1.342855134	0.474	0.08	0	HG	Nhs
0	1.336936339	0.705	0.259	0	HG	Adgra3
0	1.323525757	0.56	0.123	0	HG	Srgap1
0	1.31475517	0.538	0.086	0	HG	Il31ra
0	1.310121487	0.413	0.047	0	HG	Sdk1
0	1.284168711	0.564	0.105	0	HG	Sgcd
0	1.281542043	0.456	0.042	0	HG	Slc7a2
0	1.271468021	0.722	0.392	0	HG	Sgk3
0	1.266286703	0.81	0.525	0	HG	Zbtb16
0	1.266076315	0.792	0.319	0	HG	Runx1
0	1.248826371	0.732	0.234	0	HG	Adgrl3
0	1.240754623	0.784	0.472	0	HG	Pik3r1
0	1.234496358	0.383	0.059	0	HG	Pappa
0	1.227571349	0.508	0.186	0	HG	Sox4
0	1.223313097	0.864	0.446	0	HG	Ptn
0	1.221471801	0.639	0.341	0	HG	Trps1
0	1.216595009	0.711	0.37	0	HG	Mir99ahg
0	1.212271989	0.839	0.486	0	HG	Tcf7l2
0	1.180438824	0.378	0.022	0	HG	Fras1
0	1.155910046	0.531	0.101	0	HG	Npnt
1.06936943031474e-172	1.342780879	0.474	0.283	2.47804978086835e-168	HG	Sfrp1
1.73834825224223e-88	1.191383039	0.557	0.454	4.02827440492093e-84	HG	Cebpd
0	4.50555498	0.949	0.323	0	SG	Scd1
0	3.862838728	0.989	0.306	0	SG	Mgst1
0	3.830587694	0.751	0.19	0	SG	Elovl6
0	3.47498844	0.346	0.043	0	SG	Defb8
0	3.417312438	0.761	0.152	0	SG	Dhcr24
0	3.385285946	0.804	0.124	0	SG	Cers4
0	3.265676222	0.957	0.172	0	SG	Plin2
0	3.057046432	0.695	0.019	0	SG	Cidea
0	2.910527798	0.437	0.024	0	SG	Fa2h
0	2.860793769	0.969	0.519	0	SG	Acbd6
0	2.791650751	0.58	0.054	0	SG	Soat1
0	2.655644366	0.804	0.292	0	SG	Mgll
0	2.530174638	0.649	0.015	0	SG	Far2
0	2.520289996	0.756	0.289	0	SG	Idi1
0	2.503882034	0.704	0.159	0	SG	Lcn2
0	2.479379325	0.896	0.469	0	SG	Hacd2
0	2.41350945	0.463	0.017	0	SG	Elovl3
0	2.3558667	0.926	0.326	0	SG	Psph
0	2.334470797	0.927	0.405	0	SG	Cisd1
0	2.303508166	0.513	0.122	0	SG	Sdr16c6
0	2.29925243	0.95	0.182	0	SG	Ldhb
0	2.248384985	0.927	0.48	0	SG	Hsd17b12
0	2.230747773	0.982	0.766	0	SG	Tecr
0	1.984549658	0.766	0.237	0	SG	Secisbp2l
0	1.964841072	0.644	0.006	0	SG	Acoxl
0	1.888382016	0.824	0.22	0	SG	Hmgcr
0	1.863183927	0.979	0.732	0	SG	Scp2
0	1.858175127	0.985	0.78	0	SG	Gpx4
0	1.843739864	0.967	0.696	0	SG	Mpc2
0	1.823336895	0.859	0.187	0	SG	Arhgap24
0	1.818331736	0.761	0.29	0	SG	Cyp51
0	1.777023763	0.956	0.639	0	SG	Mpc1
0	1.763821708	0.878	0.383	0	SG	Vav3
0	1.734697957	0.992	0.702	0	SG	Apoc1
0	1.702061782	0.726	0.151	0	SG	Sema3e
0	1.700840277	0.763	0.026	0	SG	Pparg
0	1.695685187	0.74	0.175	0	SG	Pank1
0	1.677283469	0.427	0.055	0	SG	Paqr7
0	1.655390443	0.898	0.263	0	SG	Prxl2a
0	1.651488042	0.622	0.159	0	SG	Echdc1
0	1.65039653	0.69	0.207	0	SG	Slc25a1
0	1.644602489	0.804	0.209	0	SG	Chchd10
0	1.643733941	0.78	0.195	0	SG	Sntb1
3.75527406389592e-273	1.717403764	0.909	0.565	8.70209658826602e-269	SG	Hmgcs1
2.98341920391821e-270	2.465925589	0.742	0.334	6.91347732123966e-266	SG	Msmo1
1.14387849114395e-236	1.871535237	0.577	0.233	2.65070962752788e-232	SG	Dhrs7
5.41068120242536e-236	1.711947789	0.699	0.343	1.25381715503803e-231	SG	Tmem109
1.56876377253846e-178	2.591700558	0.851	0.544	3.63529629010336e-174	SG	Fabp5
1.43528031951237e-174	1.874841028	0.753	0.429	3.32597508440602e-170	SG	Fdps
3.21388984278604e-83	2.187237485	0.377	0.181	7.4475469326881e-79	SG	Rarres1
0	2.761969882	0.98	0.442	0	PC	Stmn1
0	2.553807065	0.572	0.049	0	PC	Hist1h2ap
0	2.512282042	0.742	0.047	0	PC	Ube2c
0	2.432252002	0.98	0.68	0	PC	Hmgb2
0	2.161056702	0.786	0.105	0	PC	Top2a
0	2.091567533	0.808	0.08	0	PC	Cenpa
0	2.071016494	0.994	0.854	0	PC	H2afz
0	2.042089808	0.531	0.049	0	PC	Hist1h2ae
0	2.009676804	0.853	0.049	0	PC	Birc5
0	1.977512298	0.815	0.058	0	PC	Pclaf
0	1.967356354	0.887	0.068	0	PC	Mki67
0	1.967169217	0.939	0.664	0	PC	Tubb5
0	1.918884935	0.731	0.029	0	PC	Cenpf
0	1.90193835	0.539	0.033	0	PC	Hist1h1b
0	1.788886713	0.952	0.47	0	PC	Hmgn2
0	1.664529942	0.961	0.658	0	PC	H2afv
0	1.59466428	0.926	0.606	0	PC	Tuba1b
0	1.594246842	0.745	0.044	0	PC	Cdk1
0	1.57659731	0.887	0.32	0	PC	Cks2
0	1.573225392	0.834	0.068	0	PC	Cdca8
0	1.516006317	0.994	0.927	0	PC	Hmgb1
0	1.458251981	0.792	0.049	0	PC	Cdca3
0	1.434287615	0.876	0.323	0	PC	Smc4
0	1.430132314	0.719	0.09	0	PC	Prc1
0	1.428540768	0.641	0.02	0	PC	Nusap1
0	1.389697282	0.741	0.031	0	PC	Ccnb2
0	1.371385378	0.746	0.046	0	PC	Anln
0	1.348147203	0.713	0.158	0	PC	H2afx
0	1.340296574	0.742	0.116	0	PC	Diaph3
0	1.323518297	0.691	0.039	0	PC	Cdc20
0	1.317916664	0.786	0.12	0	PC	Smc2
0	1.301400401	0.875	0.593	0	PC	Arl6ip1
0	1.295842844	0.886	0.263	0	PC	Ccdc34
0	1.287824387	0.923	0.389	0	PC	Selenoh
0	1.283798444	0.949	0.641	0	PC	Ube2s
0	1.249275361	0.793	0.06	0	PC	Spc24
0	1.244014003	0.856	0.283	0	PC	Cks1b
0	1.213980832	0.999	0.988	0	PC	Ptma
0	1.203257304	0.979	0.769	0	PC	Ran
0	1.140447985	0.649	0.026	0	PC	Ccnb1
0	1.09577995	0.698	0.034	0	PC	Tpx2
0	1.078922972	0.691	0.025	0	PC	Ccna2
0	1.074422817	0.938	0.697	0	PC	Tubb4b
0	1.053119768	0.957	0.637	0	PC	Nucks1
0	1.051250797	0.949	0.669	0	PC	Ranbp1
0	1.04926208	0.796	0.266	0	PC	Dut
0	1.046746116	0.674	0.045	0	PC	Lockd
0	1.043094566	0.879	0.385	0	PC	Tmpo
1.93390376186518e-295	1.162349345	0.488	0.256	4.48143518737017e-291	PC	Stfa1
3.32957111627684e-291	1.356202223	0.625	0.394	7.71561514774832e-287	PC	Cstdc5
0	7.484110961	1	0.151	0	FIB	Col1a2
0	7.332858381	1	0.142	0	FIB	Col1a1
0	6.848688825	0.997	0.134	0	FIB	Col3a1
0	5.960894792	0.993	0.06	0	FIB	Dcn
0	5.745240526	0.997	0.354	0	FIB	Sparc
0	4.789713857	0.974	0.095	0	FIB	Bgn
0	4.466551847	0.969	0.021	0	FIB	Lum
0	4.357003404	0.974	0.036	0	FIB	Ctsk
0	4.135199673	0.982	0.08	0	FIB	Fstl1
0	3.967055894	0.512	0.055	0	FIB	Igfbp2
0	3.95292216	0.91	0.012	0	FIB	Itgbl1
0	3.893940625	0.97	0.048	0	FIB	Serping1
0	3.877551472	0.796	0.015	0	FIB	Mfap4
0	3.856343268	0.797	0.028	0	FIB	Eln
0	3.855029717	0.907	0.032	0	FIB	Apod
0	3.777368199	0.892	0.016	0	FIB	Lox
0	3.751619789	0.975	0.181	0	FIB	Mmp2
0	3.719511351	0.989	0.088	0	FIB	Col5a2
0	3.646851694	0.948	0.064	0	FIB	Aebp1
0	3.550306296	0.613	0.021	0	FIB	Gpx3
0	3.476861852	0.707	0.041	0	FIB	Timp1
0	3.429636519	0.977	0.086	0	FIB	Col6a1
0	3.402970279	0.662	0.029	0	FIB	Tnfaip6
0	3.332055371	0.974	0.186	0	FIB	Lgals1
0	3.32140174	0.985	0.236	0	FIB	Timp2
0	3.299423302	0.929	0.025	0	FIB	Serpinf1
0	3.271841847	0.549	0.038	0	FIB	Col8a1
0	3.266107291	0.96	0.021	0	FIB	Adamts2
0	3.22668526	0.664	0.01	0	FIB	Cilp
0	3.165795573	0.901	0.016	0	FIB	Dpt
0	3.165328827	0.988	0.785	0	FIB	Tmsb10
0	3.15638198	0.849	0.111	0	FIB	Thbs2
0	3.11159065	0.933	0.029	0	FIB	Fbn1
0	3.10954843	0.953	0.024	0	FIB	Col5a1
0	3.023433308	0.778	0.016	0	FIB	Meg3
0	3.016160068	0.861	0.019	0	FIB	Rarres2
0	3.014639719	0.418	0.057	0	FIB	Mgp
0	3.000158086	0.973	0.273	0	FIB	Serpinh1
0	2.999342896	0.69	0.007	0	FIB	Clec3b
0	2.990332276	0.945	0.041	0	FIB	Col6a2
0	2.968707995	0.933	0.048	0	FIB	Ccdc80
0	2.963445841	0.859	0.016	0	FIB	Cpxm1
0	2.945304629	0.851	0.072	0	FIB	Fn1
0	2.9184172	0.899	0.051	0	FIB	Aspn
0	2.88968619	0.808	0.022	0	FIB	Slit2
0	2.871691692	0.931	0.125	0	FIB	Celf2
0	2.860751009	0.518	0.009	0	FIB	Pi16
0	2.832543968	0.916	0.026	0	FIB	Pcolce
0	2.774663522	0.929	0.042	0	FIB	Fbln2
0	2.761376338	0.529	0.072	0	FIB	Ctla2a
0	6.009046483	0.874	0.034	0	SMC	Acta2
0	5.810013035	0.803	0.034	0	SMC	Tagln
0	5.621158293	0.849	0.007	0	SMC	Rgs5
0	5.066523128	0.898	0.029	0	SMC	Myl9
0	4.885003919	0.886	0.012	0	SMC	Gm13889
0	4.815563961	0.973	0.031	0	SMC	Sparcl1
0	4.390657387	0.985	0.226	0	SMC	Igfbp7
0	4.277594243	0.87	0.004	0	SMC	Myh11
0	4.066000461	0.87	0.411	0	SMC	Tpm2
0	3.787005109	0.713	0.018	0	SMC	Mustn1
0	3.69836772	0.911	0.05	0	SMC	Mylk
0	3.694505095	0.953	0.157	0	SMC	Cald1
0	3.658275384	0.923	0.468	0	SMC	Crip1
0	3.535565616	0.679	0.14	0	SMC	Crispld2
0	3.316267403	0.929	0.082	0	SMC	Ebf1
0	3.299147909	0.837	0.043	0	SMC	Prkg1
0	3.29670535	0.929	0.453	0	SMC	Tpm1
0	3.250936686	0.422	0.039	0	SMC	Il6
0	3.118283924	0.803	0.003	0	SMC	Des
0	2.978063004	0.85	0.111	0	SMC	Col4a1
0	2.948776421	0.47	0.017	0	SMC	Adamts4
0	2.870019727	0.844	0.156	0	SMC	Notch3
0	2.868990048	0.658	0.048	0	SMC	Igfbp5
0	2.845149983	0.77	0.026	0	SMC	Pde3a
0	2.844794312	0.736	0.068	0	SMC	Fabp4
0	2.816799301	0.941	0.226	0	SMC	Vim
0	2.70311965	0.864	0.12	0	SMC	Mfge8
0	2.698170636	0.824	0.053	0	SMC	Serpine2
0	2.696948766	0.913	0.208	0	SMC	Lgals1
0	2.684275918	0.809	0.271	0	SMC	Timp3
0	2.656774234	0.781	0.091	0	SMC	Tinagl1
0	2.641372456	0.751	0.194	0	SMC	Dmd
0	2.625702476	0.594	0.009	0	SMC	Ctnna3
0	2.554683981	0.893	0.178	0	SMC	Rbpms
0	2.51243277	0.77	0.1	0	SMC	Col4a2
0	2.479764896	0.676	0.055	0	SMC	Sncg
0	2.443417518	0.776	0.041	0	SMC	Nr2f2
0	2.422198255	0.477	0.02	0	SMC	Kcnab1
0	2.42077724	0.708	0.083	0	SMC	Sox5
0	2.39516688	0.788	0.235	0	SMC	Dlc1
0	2.36069882	0.714	0.033	0	SMC	Pdgfrb
0	2.343696756	0.35	0.019	0	SMC	Rgs16
0	2.337886023	0.584	0.009	0	SMC	Rcan2
0	2.318627039	0.563	0.071	0	SMC	Ckb
0	2.311118167	0.79	0.096	0	SMC	Epas1
0	2.303819123	0.713	0.024	0	SMC	Synpo2
1.24162270712897e-293	4.265800952	0.519	0.11	2.87721229922995e-289	SMC	Cxcl1
8.12664127516762e-286	2.685849239	0.849	0.43	1.88318658269459e-281	SMC	Flna
2.72304551628001e-244	2.68120423	0.653	0.203	6.31011337487568e-240	SMC	Gadd45g
2.36450133189715e-109	3.061768147	0.286	0.071	5.47925893640526e-105	SMC	Ccl2
0	4.325509089	0.86	0.225	0	DP	Igfbp3
0	4.175290636	0.706	0.004	0	DP	Gpc5
0	4.06934722	0.754	0.003	0	DP	Slc26a7
0	3.967956086	0.758	0.051	0	DP	Serpine2
0	3.953722493	0.915	0.018	0	DP	Dkk2
0	3.565768965	0.9	0.031	0	DP	Enpp2
0	3.365369971	0.816	0.288	0	DP	Prlr
0	3.236911942	0.855	0.035	0	DP	Ifitm1
0	3.223228655	0.637	0.027	0	DP	Crabp1
0	3.169325385	0.758	0.05	0	DP	a
0	3.058347938	0.936	0.345	0	DP	Trps1
0	2.90217579	0.996	0.223	0	DP	Vim
0	2.894908466	0.609	0.055	0	DP	Rasd1
0	2.882209891	0.554	0.045	0	DP	Tnfaip6
0	2.812705987	0.649	0.006	0	DP	Pappa2
0	2.728399785	0.758	0.051	0	DP	Lama2
0	2.696164571	0.755	0.108	0	DP	Bmp4
0	2.651127152	0.714	0.015	0	DP	Lvrn
0	2.569950822	0.881	0.08	0	DP	Ebf1
0	2.522082504	0.657	0.013	0	DP	Nrn1
0	2.48344751	0.783	0.219	0	DP	Col23a1
0	2.47692723	0.898	0.206	0	DP	Lgals1
0	2.466406345	0.763	0.044	0	DP	Twist1
0	2.458081652	0.761	0.132	0	DP	Bcl2
0	2.442679168	0.7	0.016	0	DP	Spon1
0	2.419681672	0.685	0.033	0	DP	Lef1
0	2.396615601	0.683	0.026	0	DP	Wif1
0	2.360262977	0.824	0.327	0	DP	S100a4
0	2.358949346	0.777	0.05	0	DP	Prrx1
0	2.329455254	0.809	0.054	0	DP	Apod
0	2.324097318	0.75	0.071	0	DP	Cped1
0	2.307884708	0.643	0.012	0	DP	Sobp
0	2.270804537	0.62	0.063	0	DP	Fbxl7
0	2.261102226	0.39	0.003	0	DP	Ncam2
0	2.24025214	0.709	0.269	0	DP	Thrb
0	2.222206813	0.999	0.989	0	DP	Malat1
0	2.203362824	0.735	0.158	0	DP	Robo2
0	2.106276829	0.489	0.013	0	DP	Lepr
0	2.099977719	0.652	0.127	0	DP	Ltbp1
0	2.099916683	0.475	0.045	0	DP	Slit2
0	2.099724182	0.588	0.112	0	DP	Slc5a3
0	2.095336493	0.592	0.04	0	DP	Glis3
0	2.07671862	0.541	0.026	0	DP	Inhba
0	2.011664333	0.579	0.04	0	DP	Prr16
5.10425431014474e-271	2.247794022	0.674	0.252	1.18280885128984e-266	DP	Gem
2.06945277096796e-267	2.068307242	0.778	0.361	4.79554290616404e-263	DP	Pde4d
7.92872652980703e-267	2.028815849	0.879	0.651	1.83732379875218e-262	DP	Jmjd1c
5.60428959416674e-202	2.426279142	0.818	0.591	1.29868202765626e-197	DP	Errfi1
3.57036830584321e-178	2.59475313	0.743	0.454	8.27361447513048e-174	DP	Cebpd
4.42561635053804e-144	2.26040305	0.831	0.74	1.02554807691018e-139	DP	Zfand5
0	6.337699819	0.928	0.062	0	ENDO	Fabp4
0	3.939644264	0.961	0.223	0	ENDO	Igfbp7
0	3.711260466	0.784	0.017	0	ENDO	Aqp1
0	3.700497193	0.857	0.201	0	ENDO	Ly6c1
0	3.548452519	0.888	0.145	0	ENDO	Tm4sf1
0	3.545972617	0.738	0.026	0	ENDO	Cd36
0	3.508662522	0.855	0.018	0	ENDO	Flt1
0	3.49645257	0.921	0.076	0	ENDO	Ctla2a
0	3.418320694	0.912	0.028	0	ENDO	Pecam1
0	3.418280765	0.391	0.005	0	ENDO	Selp
0	3.388554292	0.772	0.004	0	ENDO	Mecom
0	3.381038722	0.813	0.025	0	ENDO	Plvap
0	3.2912074	0.819	0.02	0	ENDO	Cyyr1
0	3.23001387	0.844	0.012	0	ENDO	Ptprb
0	3.204741423	0.879	0.015	0	ENDO	Cdh5
0	3.116092295	0.798	0.063	0	ENDO	Ptprm
0	3.072124434	0.851	0.031	0	ENDO	Egfl7
0	2.960181084	0.782	0.108	0	ENDO	Col4a1
0	2.953599446	0.733	0.007	0	ENDO	Adgrl4
0	2.935968341	0.86	0.079	0	ENDO	Ebf1
0	2.898273272	0.555	0.028	0	ENDO	Mctp1
0	2.865747619	0.83	0.057	0	ENDO	Ramp2
0	2.849236946	0.825	0.029	0	ENDO	Sparcl1
0	2.822126947	0.798	0.014	0	ENDO	Adgrf5
0	2.799286763	0.639	0.056	0	ENDO	Plcb1
0	2.725848331	0.957	0.222	0	ENDO	Vim
0	2.716040199	0.744	0.038	0	ENDO	Scarb1
0	2.69264687	0.632	0.022	0	ENDO	Lrg1
0	2.683973724	0.758	0.121	0	ENDO	Plcb4
0	2.682013074	0.72	0.036	0	ENDO	Ldb2
0	2.658949872	0.638	0.071	0	ENDO	Adamts9
0	2.637100252	0.777	0.012	0	ENDO	Emcn
0	2.631065949	0.916	0.522	0	ENDO	Tcf4
0	2.621839869	0.578	0.009	0	ENDO	Gpihbp1
0	2.586984184	0.738	0.097	0	ENDO	Col4a2
0	2.5819208	0.809	0.014	0	ENDO	Esam
0	2.576765451	0.746	0.036	0	ENDO	Prex2
0	2.571798734	0.276	0.007	0	ENDO	Csf3
0	2.562923303	0.809	0.04	0	ENDO	Eng
0	2.522422221	0.643	0.002	0	ENDO	Tmem252
0	2.50984515	0.544	0.013	0	ENDO	Iigp1
0	2.457189416	0.795	0.065	0	ENDO	Gng11
0	2.438720919	0.692	0.031	0	ENDO	Slfn5
0	2.412976044	0.762	0.093	0	ENDO	Epas1
0	2.411437298	0.693	0.022	0	ENDO	Tspan13
0	2.402639739	0.732	0.066	0	ENDO	Arhgap31
0	2.388645222	0.735	0.038	0	ENDO	Fli1
0	2.388180326	0.743	0.102	0	ENDO	Pakap.1
0	2.38750968	0.82	0.273	0	ENDO	Apbb2
0	2.340011779	0.763	0.185	0	ENDO	Abcg2
0	7.386917695	0.91	0.032	0	LYME	Ccl21a
0	4.367343202	0.954	0.004	0	LYME	Mmrn1
0	4.286204111	0.795	0.01	0	LYME	Lyve1
0	3.734869452	0.929	0.013	0	LYME	Cldn5
0	3.572961537	0.886	0.008	0	LYME	Reln
0	3.505234778	0.888	0.041	0	LYME	Fgl2
0	3.302070531	0.397	0.017	0	LYME	Gdf15
0	3.267949729	0.898	0.033	0	LYME	Egfl7
0	3.098190212	0.866	0.066	0	LYME	Gng11
0	2.813275146	0.828	0.033	0	LYME	Lbp
0	2.801836687	0.933	0.268	0	LYME	Timp3
0	2.772333638	0.484	0.004	0	LYME	Nts
0	2.728973783	0.823	0.148	0	LYME	Tm4sf1
0	2.724864369	0.834	0.059	0	LYME	Ramp2
0	2.709836687	0.824	0.037	0	LYME	Ldb2
0	2.704117654	0.839	0.039	0	LYME	Nr2f2
0	2.702248695	0.813	0.003	0	LYME	Prox1
0	2.669093706	0.825	0.025	0	LYME	Cp
0	2.664715624	0.968	0.224	0	LYME	Vim
0	2.575831449	0.725	0.022	0	LYME	Lrg1
0	2.549616218	0.884	0.35	0	LYME	Ltbp4
0	2.515489287	0.758	0.028	0	LYME	Plvap
0	2.510460126	0.813	0.04	0	LYME	Stab1
0	2.491329118	0.649	0.031	0	LYME	Akap12
0	2.481387898	0.801	0.045	0	LYME	Cavin2
0	2.475692835	0.775	0.003	0	LYME	Flt4
0	2.439894779	0.728	0.023	0	LYME	Sema3a
0	2.419614707	0.821	0.03	0	LYME	Ecscr
0	2.417650623	0.767	0.028	0	LYME	Zfpm2
0	2.412171871	0.945	0.525	0	LYME	Serinc3
0	2.402996402	0.808	0.124	0	LYME	Fxyd6
0	2.38421157	0.7	0.018	0	LYME	Apold1
0	2.375131588	0.858	0.262	0	LYME	Dennd4a
0	2.303747421	0.849	0.288	0	LYME	Selenop
0	2.301340848	0.915	0.255	0	LYME	Timp2
0	2.287705546	0.758	0.005	0	LYME	Gpm6a
0	2.253955539	0.8	0.087	0	LYME	Sema6a
0	2.252764622	0.845	0.169	0	LYME	Rhoj
0	2.243218558	0.702	0.035	0	LYME	Zfp521
0	2.235770401	0.816	0.019	0	LYME	Cdh5
0	2.217805126	0.783	0.109	0	LYME	Plpp1
0	2.210087635	0.825	0.08	0	LYME	Ctla2a
0	2.187415201	0.772	0.049	0	LYME	Fbln5
0	2.18593376	0.811	0.031	0	LYME	Pecam1
0	2.185930343	0.821	0.149	0	LYME	Arhgap29
0	2.156748535	0.933	0.585	0	LYME	Ppp1r2
0	2.139273072	0.483	0.016	0	LYME	Rgs16
0	2.11569715	0.693	0.011	0	LYME	Tc2n
0	2.11528264	0.775	0.162	0	LYME	Lcn2
1.37138194150626e-210	2.127447295	0.901	0.669	3.17790337305246e-206	LYME	Nfat5
0	6.078825891	0.657	0.16	0	MP	Cd74
0	5.291686802	0.584	0.047	0	MP	Cxcl2
0	5.211800803	0.647	0.036	0	MP	Lyz2
0	5.128479548	0.577	0.1	0	MP	H2-Aa
0	5.110461897	0.352	0.067	0	MP	Ccl8
0	4.888186587	0.582	0.1	0	MP	H2-Ab1
0	4.88385738	0.554	0.122	0	MP	H2-Eb1
0	4.607532439	0.684	0.037	0	MP	Wfdc17
0	4.606519291	0.474	0.022	0	MP	Il1b
0	4.551777001	0.497	0.026	0	MP	Pf4
0	4.343553194	0.912	0.023	0	MP	Tyrobp
0	4.118095485	0.931	0.046	0	MP	Fcer1g
0	3.893649022	0.671	0.057	0	MP	Srgn
0	3.829709601	0.488	0.015	0	MP	C1qb
0	3.773362209	0.8	0.015	0	MP	Ctss
0	3.768861581	0.552	0.014	0	MP	C1qa
0	3.462475863	0.543	0.025	0	MP	Cd14
0	3.401654458	0.262	0.007	0	MP	Ccl4
0	3.330984805	0.462	0.01	0	MP	C1qc
0	3.302121412	0.83	0.015	0	MP	Alox5ap
0	3.225417481	0.988	0.781	0	MP	Ftl1
0	3.211857319	0.691	0.043	0	MP	Cd52
0	3.211469028	0.496	0.01	0	MP	Mrc1
0	3.185166284	0.798	0.1	0	MP	Cyba
0	3.133970377	0.764	0.012	0	MP	Plek
0	2.986383313	0.629	0.328	0	MP	Lgmn
0	2.910749604	0.585	0.283	0	MP	Selenop
0	2.873960299	0.437	0.006	0	MP	Clec4d
0	2.797713526	0.68	0.076	0	MP	Zeb2
0	2.785049337	0.803	0.087	0	MP	Fxyd5
0	2.755494951	0.298	0.054	0	MP	Ccl7
0	2.690091169	0.995	0.938	0	MP	Fth1
0	2.654785576	0.821	0.026	0	MP	Laptm5
0	2.565626459	0.572	0.043	0	MP	Tnfaip2
0	2.552689647	0.643	0.009	0	MP	Fcgr2b
0	2.531849338	0.42	0.006	0	MP	F13a1
0	2.496928544	0.333	0.063	0	MP	Ccl2
0	2.484553004	0.871	0.768	0	MP	Ctsb
0	2.469223675	0.598	0.018	0	MP	Slfn2
0	2.439524611	0.759	0.024	0	MP	Lcp1
0	2.434229575	0.348	0.004	0	MP	Clec4e
0	2.390080091	0.762	0.317	0	MP	S100a4
0	2.375503487	0.49	0.119	0	MP	Hmox1
0	2.363061569	0.547	0.005	0	MP	Cd86
0	2.362908304	0.757	0.373	0	MP	Grn
0	2.351331754	0.482	0.017	0	MP	Cd83
0	2.334348572	0.876	0.207	0	MP	Vim
0	2.316223079	0.479	0.131	0	MP	Antxr2
2.50689562314924e-265	2.650854905	0.368	0.131	5.80922922752374e-261	MP	S100a9
2.60145928716515e-118	2.51557114	0.261	0.123	6.02836160614781e-114	MP	Mfge8
0	5.220585297	0.914	0.006	0	TC	Cd3g
0	4.867248365	0.776	0.005	0	TC	Trdc
0	4.764176408	0.885	0.027	0	TC	Rgs1
0	4.564253053	0.811	0.006	0	TC	Cd7
0	4.237183666	0.882	0.004	0	TC	Cd3e
0	4.185141713	0.924	0.074	0	TC	Ctla2a
0	4.006057887	0.817	0.003	0	TC	Nkg7
0	3.936141202	0.874	0.175	0	TC	Rgs2
0	3.863516601	0.887	0.004	0	TC	Cd3d
0	3.649505962	0.763	0.071	0	TC	Zeb1
0	3.589741344	0.77	0.002	0	TC	Tcrg-C1
0	3.475987038	0.578	0.148	0	TC	Areg
0	3.474353188	0.796	0.068	0	TC	Fcer1g
0	3.46963471	0.917	0.259	0	TC	Dennd4a
0	3.428445079	0.794	0.003	0	TC	Ctsw
0	3.393905657	0.871	0.002	0	TC	Itk
0	3.376038028	0.811	0.006	0	TC	Grap2
0	3.355948562	0.81	0.005	0	TC	Cd247
0	3.300254534	0.809	0.019	0	TC	Tox
0	3.235384796	0.927	0.033	0	TC	Ptprc
0	3.229550478	0.783	0.002	0	TC	Trat1
0	3.22355519	0.682	0.068	0	TC	Il12rb2
0	3.175944956	0.715	0.01	0	TC	Tnfrsf9
0	3.140171157	0.759	0.005	0	TC	Klrd1
0	3.123218994	0.967	0.1	0	TC	Fxyd5
0	3.117408459	0.665	0.179	0	TC	Crem
0	3.088793099	0.584	0.002	0	TC	Xcl1
0	3.049203496	0.808	0.248	0	TC	Gem
0	3.014533293	0.88	0.054	0	TC	Cd52
0	3.003208852	0.849	0.041	0	TC	Dock10
0	2.887804373	0.791	0.002	0	TC	Il2rb
0	2.823119599	0.844	0.003	0	TC	Skap1
0	2.81162466	0.942	0.066	0	TC	Srgn
0	2.79342606	0.832	0.346	0	TC	Prkch
0	2.750684434	0.954	0.323	0	TC	S100a4
0	2.729970899	0.733	0.003	0	TC	Sytl3
0	2.681170487	0.673	0.043	0	TC	Kcnma1
0	2.666039688	0.709	0.12	0	TC	Fermt2
0	2.659538803	0.715	0.335	0	TC	Vps37b
0	2.635998717	0.65	0.009	0	TC	P2ry10
0	2.577749422	0.785	0.109	0	TC	Dock8
0	2.576081724	0.764	0.011	0	TC	Ptpn22
0	2.550518992	0.679	0.044	0	TC	Ctnnd2
0	2.548287293	0.623	0.008	0	TC	Ripor2
0	2.517933052	0.631	0.012	0	TC	Cntn1
0	2.514305737	0.635	0.024	0	TC	Trbc1
0	2.478149089	0.765	0.195	0	TC	Prkacb
0	2.470917406	0.689	0.009	0	TC	Atp8b4
0	2.46931983	0.885	0.204	0	TC	Lgals1
1.55274440968203e-172	2.494260817	0.39	0.136	3.59817462055616e-168	TC	Trmt61b
0	1.770154567	0.607	0.02	0	LH	Cd207
2.8681854454445e-105	1.179508216	0.64	0.067	6.64644613272854e-101	LH	Cxcl2
2.29127742024159e-103	1.149429747	0.36	0.022	5.30957716592584e-99	LH	Bcl2a1b
1.35840881152545e-79	1.489602814	0.865	0.179	3.14784073894792e-75	LH	Cd74
1.22357100317491e-75	0.787582004	0.315	0.022	2.83538108565721e-71	LH	Clec4d
1.1531971506087e-67	1.253901159	0.674	0.118	2.67230375710555e-63	LH	H2-Aa
3.64295477571992e-54	1.769465765	0.494	0.076	8.44181910177577e-50	LH	Basp1
1.17469932533294e-53	0.76122648	0.258	0.021	2.72213074659403e-49	LH	Il24
8.60208884080566e-50	1.061001486	0.596	0.118	1.9933620470799e-45	LH	H2-Ab1
1.01569671297851e-40	0.835156663	0.596	0.138	2.35367399298509e-36	LH	H2-Eb1
9.56985015167806e-32	0.964241907	1	0.992	2.21762137564836e-27	LH	Actb
1.71046451781051e-30	1.071873381	0.483	0.116	3.96365942712229e-26	LH	Gsta4
1.17389021437221e-29	0.951680095	1	0.986	2.72025579376472e-25	LH	Rplp1
2.7280867319195e-29	1.06007498	0.831	0.334	6.32179538387705e-25	LH	S100a4
9.38885996187391e-29	1.185766985	0.989	0.789	2.17568051896504e-24	LH	Ftl1
4.09234530929443e-28	1.125731855	0.719	0.274	9.48319178522798e-24	LH	Stfa1
8.13977515328823e-25	1.553180267	0.472	0.13	1.88623009627148e-20	LH	Mmp3
3.07600063632257e-24	0.882755782	0.371	0.084	7.12801627455028e-20	LH	Procr
1.2898163680603e-23	0.868795217	1	0.98	2.98889146970614e-19	LH	Rps12
6.10905858476132e-23	0.936825241	0.989	0.954	1.41565214584674e-18	LH	Rpl12
3.05226448451112e-22	0.837215467	0.989	0.95	7.07301248995762e-18	LH	Rps6
8.52987895591682e-22	1.028343292	0.506	0.159	1.97662885045461e-17	LH	Top2a
4.88478187397496e-21	1.084741728	0.775	0.412	1.13195050365622e-16	LH	Cstdc5
1.24427918643307e-20	0.907708241	0.292	0.061	2.88336815872136e-16	LH	Serpine2
2.00220174845969e-20	0.847541908	1	0.962	4.63970211170563e-16	LH	Rpl13a
2.44697093610998e-20	0.756967817	0.955	0.936	5.67036575024765e-16	LH	Npm1
8.10324595300368e-20	0.832199347	0.944	0.865	1.87776518468954e-15	LH	H2afz
1.14243380795067e-19	0.804866268	1	0.943	2.64736186316409e-15	LH	Rack1
4.49150026655385e-19	0.806511023	0.416	0.122	1.04081535676852e-14	LH	Ptgs2
5.18179612493642e-19	0.781779974	0.966	0.96	1.20077761603152e-14	LH	Rps25
1.4506671363711e-18	1.020310433	0.764	0.416	3.36163095511275e-14	LH	Pxdc1
1.73095520882406e-18	1.035459562	0.404	0.126	4.011142505408e-14	LH	Tbc1d4
1.13052484632936e-17	0.744012181	0.989	0.97	2.61976522639903e-13	LH	Rpl10
1.48211021205675e-17	0.987506429	0.865	0.685	3.43449399439911e-13	LH	Tubb5
1.53030105635881e-17	0.754744723	1	0.991	3.54616663790027e-13	LH	Tpt1
3.20804315893864e-17	0.803331925	0.337	0.089	7.43399841220850e-13	LH	Sox5
3.48621246121631e-17	0.868475181	0.865	0.703	8.07860013637656e-13	LH	Hmgb2
4.90890745267202e-16	0.921067094	0.382	0.117	1.13754112400769e-11	LH	Pclaf
4.90973619821075e-12	0.826797423	0.82	0.83	1.13773316921138e-07	LH	Eif2s2
3.48739975463315e-11	0.765810136	0.708	0.484	8.08135145141139e-07	LH	Stmn1
2.2645400609434e-10	0.752150575	0.787	0.66	5.24761868322415e-06	LH	Atf4
1.16096688415694e-09	0.936354533	0.978	0.942	2.69030856065688e-05	LH	Cst3
4.19872977779261e-09	0.828363201	0.326	0.141	9.72971651407883e-05	LH	Tslp
4.58301750020617e-08	0.732690538	0.719	0.631	0.001062023	LH	Tuba1b
6.76037738193094e-07	0.806078432	0.472	0.312	0.015665823	LH	Ccdc34
3.0489155058647e-06	0.763813818	0.618	0.476	0.070652519	LH	Tnfrsf12a
9.37900204322743e-06	0.769465406	0.494	0.353	0.217339614	LH	Rap2b
1.00669910613839e-05	0.786540954	0.449	0.312	0.233282384	LH	Txnrd1
0.000117996	0.732128114	0.506	0.442	1	LH	Slc39a1
0.005618104	0.737294372	0.382	0.328	1	LH	Cks1b
0	7.480163251	0.612	0.008	0	SCH	Mpz
0	4.886691673	0.691	0.009	0	SCH	Gatm
0	4.269502489	0.688	0.014	0	SCH	Plp1
0	3.977696932	0.778	0.099	0	SCH	Cryab
0	3.837377538	0.545	0.007	0	SCH	Ncmap
0	3.774730444	0.63	0.003	0	SCH	Mal
0	3.730177114	0.545	0.012	0	SCH	Ctnna3
0	3.479043978	0.333	0.008	0	SCH	Csmd1
0	3.252219254	0.621	0.001	0	SCH	Kcna1
0	3.232518951	0.607	0.021	0	SCH	Cnp
0	3.214553033	0.51	0.021	0	SCH	Nkain2
0	3.01883466	0.485	0.001	0	SCH	Hcn1
0	3.005052294	0.67	0.042	0	SCH	Gpm6b
0	2.96929386	0.487	0.008	0	SCH	Pcdh9
0	2.837905854	0.522	0.017	0	SCH	Prx
0	2.7301623	0.956	0.229	0	SCH	Vim
0	2.726446126	0.506	0.001	0	SCH	Cldn19
0	2.692681175	0.487	0.009	0	SCH	Egfl8
0	2.673450156	0.499	0.001	0	SCH	Pllp
0	2.629477262	0.483	0.002	0	SCH	Drp2
0	2.550894937	0.404	0.003	0	SCH	Mt3
0	2.545909181	0.46	0.003	0	SCH	Sorcs1
0	2.456862413	0.487	0.003	0	SCH	Col28a1
0	2.425009054	0.771	0.151	0	SCH	Celf2
0	2.419421335	0.554	0.072	0	SCH	Magi2
0	2.372534402	0.568	0.063	0	SCH	Gulp1
0	2.366819165	0.513	0.02	0	SCH	Plekha4
0	2.314478093	0.672	0.096	0	SCH	Zeb2
0	2.272500289	0.527	0.016	0	SCH	Reln
0	2.268808124	0.263	0.015	0	SCH	Spp1
0	2.245098349	0.349	0.004	0	SCH	Cdh19
0	2.220639633	0.499	0.05	0	SCH	Stxbp6
0	2.154978481	0.434	0.001	0	SCH	Mlip
0	2.126806976	0.4	0.01	0	SCH	Gldn
0	2.116878081	0.462	0.006	0	SCH	Aatk
7.01681062150339e-301	2.586559136	0.626	0.113	1.62600552532098e-296	SCH	Art3
1.22863947983417e-275	2.220246539	0.97	0.373	2.84712626661973e-271	SCH	Sparc
3.93565387377517e-275	2.877834766	0.473	0.061	9.12009072169921e-271	SCH	Apod
4.75030452574993e-225	2.405816012	0.614	0.142	1.10078806775203e-220	SCH	Scd2
2.81555583577709e-213	5.087482103	0.815	0.314	6.52448753824625e-209	SCH	Pmp22
1.07825740489825e-207	2.575082959	0.575	0.13	2.49864588437072e-203	SCH	Fxyd6
1.5488350613069e-147	5.046609548	0.665	0.272	3.58911548756647e-143	SCH	Mbp
1.02880910115284e-124	2.760004259	0.594	0.226	2.38405933010147e-120	SCH	Limch1
7.33499580907181e-118	2.890085825	0.838	0.708	1.69973857883621e-113	SCH	Qk
1.00826434349607e-111	2.740783183	0.591	0.245	2.33645096318344e-107	SCH	Secisbp2l
8.87240730755568e-110	2.462407091	0.642	0.28	2.05600294537988e-105	SCH	Nr4a2
1.78846321843167e-109	2.262889484	0.797	0.564	4.1444058160717e-105	SCH	Utrn
3.44708168432182e-106	2.427420692	0.427	0.121	7.98792238707896e-102	SCH	Stard13
7.33157040171624e-102	2.14136488	0.536	0.198	1.6989448091897e-97	SCH	Dmd
8.94063185623227e-89	2.282860913	0.677	0.41	2.0718126200447e-84	SCH	Ank3
0	6.20030674	0.996	0.009	0	MEL	Dct
0	5.036376207	0.884	0.006	0	MEL	Ptgds
0	4.857202592	0.775	0.011	0	MEL	Pmel
0	4.200736295	0.874	0.003	0	MEL	Tyrp1
0	3.792753034	0.742	0.006	0	MEL	Mlana
0	3.538038369	0.882	0.099	0	MEL	Gpnmb
0	3.530040559	0.85	0.002	0	MEL	Pax3
0	3.056902411	0.838	0.181	0	MEL	Fmn1
0	3.053697314	0.767	0.053	0	MEL	Chsy3
0	2.954770307	0.963	0.228	0	MEL	Vim
0	2.801180147	0.679	0.005	0	MEL	Fstl4
0	2.768880924	0.607	0.001	0	MEL	Tyr
0	2.749817293	0.842	0.036	0	MEL	Enpp2
0	2.748844976	0.811	0.154	0	MEL	Nav2
0	2.687103045	0.864	0.28	0	MEL	Myo5a
0	2.657744797	0.641	0.009	0	MEL	Gm12068
0	2.561655838	0.807	0.174	0	MEL	Aff3
0	2.56101387	0.718	0.012	0	MEL	Pde1c
0	2.543252165	0.761	0.087	0	MEL	Syngr1
0	2.50144271	0.679	0.022	0	MEL	Ednrb
0	2.474460979	0.779	0.152	0	MEL	Tm4sf1
0	2.432986115	0.753	0.002	0	MEL	Mcoln3
0	2.380853677	0.647	0.108	0	MEL	Pakap.1
0	2.341046491	0.694	0.011	0	MEL	Kit
0	2.29336153	0.377	0.001	0	MEL	Syt4
0	2.227581637	0.706	0.131	0	MEL	Rapgef4
0	2.164282344	0.746	0.135	0	MEL	Bcl2
0	2.149650549	0.611	0.109	0	MEL	Bace2
0	2.115064813	0.4	0.008	0	MEL	Trpm1
0	2.110594516	0.509	0.007	0	MEL	Rarb
0	1.956712179	0.6	0.047	0	MEL	Prkg1
0	1.92081111	0.45	0.027	0	MEL	Slc24a5
0	1.901044131	0.509	0.072	0	MEL	Magi2
0	1.850566082	0.572	0.043	0	MEL	Prex2
0	1.818140758	0.606	0.066	0	MEL	Cystm1
0	1.805023849	0.32	0.008	0	MEL	Csmd1
1.12513499012948e-296	1.808215871	0.629	0.131	2.60727531262704e-292	MEL	St3gal6
4.92328681244451e-277	2.498709032	0.984	0.708	1.14087325304777e-272	MEL	Cd63
4.96616257399518e-257	2.634190305	0.805	0.298	1.1508088532719e-252	MEL	Mgll
2.28511177546129e-229	1.922786195	0.813	0.291	5.29528951727644e-225	MEL	Selenop
9.78337541805657e-226	2.204957654	0.807	0.311	2.26710158562625e-221	MEL	Ptprj
7.74960058084113e-220	2.283268581	0.738	0.252	1.79581494259832e-215	MEL	Mitf
3.05779505520645e-195	2.051127107	0.679	0.235	7.0858284814299e-191	MEL	Mgat5
8.03137500384067e-192	2.245125341	0.854	0.375	1.86111052964e-187	MEL	Phlda1
8.9337190230629e-186	2.084945257	0.893	0.516	2.07021070921437e-181	MEL	Auts2
5.03571422403238e-182	2.615045886	0.692	0.276	1.16692605713502e-177	MEL	Gstp1
1.96903440294144e-178	1.950832568	0.777	0.387	4.5628434219362e-174	MEL	Ubl3
2.71358860075768e-173	2.050440281	0.761	0.384	6.28819886453578e-169	MEL	Idh2
9.74573676421191e-151	1.833569029	0.619	0.241	2.25837958037083e-146	MEL	Traf5
2.42121761551578e-145	1.915385441	0.757	0.364	5.61068758043473e-141	MEL	Pde4d
0	8.084145931	1	0.035	0	SAT	Hp
0	7.881998638	1	0.004	0	SAT	Cfd
0	6.65977582	0.949	0.002	0	SAT	Car3
0	5.010987401	1	0.031	0	SAT	Lrg1
0	4.948044715	0.983	0.003	0	SAT	Cidec
0	4.511119761	0.966	0.001	0	SAT	Adipoq
0	4.110688245	0.814	0	0	SAT	Pck1
0	4.071263401	0.983	0.034	0	SAT	C4b
0	3.954331666	0.695	0	0	SAT	Cyp2e1
0	3.888695347	0.78	0.001	0	SAT	Retn
0	3.86277335	0.966	0.03	0	SAT	Wfdc21
0	3.792165394	1	0.004	0	SAT	Plin4
0	3.737384264	0.983	0.016	0	SAT	Cyp2f2
0	3.69047801	0.932	0.028	0	SAT	C3
0	3.553823149	0.864	0.011	0	SAT	Cdo1
0	3.444556105	0.949	0.034	0	SAT	Nnmt
0	3.336295818	0.576	0.013	0	SAT	Prg4
0	3.163128405	0.949	0.018	0	SAT	Adig
0	3.060141508	0.966	0.036	0	SAT	Lipe
0	3.056607876	0.966	0.001	0	SAT	Mrap
0	2.954736061	0.678	0.016	0	SAT	G0s2
0	2.846639642	0.932	0.001	0	SAT	Plin1
0	2.840812723	0.949	0.016	0	SAT	Atp1a2
5.41651139311054e-299	4.636967479	0.966	0.041	1.2551681851255e-294	SAT	Trf
5.4899574338453e-296	2.923678661	1	0.042	1.27218783614497e-291	SAT	Enpp2
7.34980265985641e-287	3.582041346	0.831	0.03	1.70316977036853e-282	SAT	Cfb
9.91808201755471e-260	3.953494135	1	0.05	2.29831714592795e-255	SAT	Rarres2
6.04641977533435e-237	5.690525585	0.678	0.024	1.40113685453823e-232	SAT	Saa3
2.00214568965276e-198	4.28662039	0.966	0.063	4.63957220663233e-194	SAT	Lpl
1.33071917327099e-180	5.78310695	1	0.075	3.08367554022087e-176	SAT	Fabp4
2.85688382115983e-161	3.431345284	0.983	0.08	6.62025687877367e-157	SAT	Ccdc80
5.39572613746761e-140	3.329579604	0.983	0.092	1.25035161783537e-135	SAT	Serpina3n
3.5709892738449e-125	3.457365002	1	0.113	8.27505344428078e-121	SAT	Slc1a5
3.93083433438164e-98	3.631240896	1	0.154	9.10892240306258e-94	SAT	Chpt1
3.3470110059865e-93	2.869802326	0.983	0.149	7.75602860417253e-89	SAT	Slc27a1
4.22536995787496e-90	4.409372847	1	0.173	9.79144980338366e-86	SAT	Pnpla2
1.65521777323098e-71	2.943706739	0.915	0.17	3.83563614590815e-67	SAT	Bnip3
9.01603932280985e-67	3.252691414	0.966	0.22	2.08928679227473e-62	SAT	Chchd10
8.29031667377606e-65	3.213672282	0.441	0.036	1.92111508281413e-60	SAT	Cxcl10
1.66582650525525e-61	3.767662206	0.966	0.233	3.860219760628e-57	SAT	Igfbp7
1.37417315134477e-54	3.620580191	1	0.307	3.18437144361124e-50	SAT	Acsl1
1.8639147406393e-54	3.973733731	0.983	0.319	4.31924962848346e-50	SAT	Mgst1
1.49957943571848e-51	2.970219469	0.949	0.277	3.47497542639043e-47	SAT	Cat
8.35442095337275e-46	3.189656253	1	0.405	1.93596996752507e-41	SAT	Ghr
5.92329775842075e-45	3.084928765	0.966	0.341	1.37260578955884e-40	SAT	Clu
2.55075346806379e-44	3.253721576	0.797	0.169	5.91086101154423e-40	SAT	Lcn2
2.67380688489956e-42	3.095283763	0.983	0.457	6.19601269437775e-38	SAT	Glul
4.25881761605009e-39	4.885298258	0.915	0.335	9.86895806167287e-35	SAT	Scd1
1.49629266971071e-26	3.675728129	0.627	0.173	3.46735900352063e-22	SAT	Ifi27l2a
1.4411281312588e-21	2.921097982	0.475	0.114	3.33952621856602e-17	SAT	Cxcl1
