# Supplementary material for: Mechanical Stretch‐Induced Interlayer Coordination between MMP2 and COL17A1 Exacerbates Regenerative Exhaustion in Skin
Source: Adv Sci (Weinh). 2025 Sep 17;12(41):e11474. doi: 10.1002/advs.202511474 (PMC12591213; doi:10.1002/advs.202511474)
Supplement: Supplementary file 3 — Supplemental Table 2 [file ADVS-12-e11474-s005.csv]

p_val	avg_log2FC	pct.1	pct.2	p_val_adj	cluster	gene
6.56598133068699e-144	1.176572174	1	0.999	1.5215348537601e-139	0	Col1a2
4.0857609314957e-137	1.171104407	1	0.999	9.46793380655499e-133	0	Col1a1
6.1414921968801e-113	0.847030991	1	0.995	1.42316798678302e-108	0	Sparc
6.32847659416862e-113	0.890050276	0.99	0.959	1.46649788116669e-108	0	Ctsk
2.36445528613794e-97	0.953488209	0.879	0.582	5.47915223456746e-93	0	Gpnmb
4.1126319569806e-91	0.877536451	0.983	0.918	9.53020203391115e-87	0	Aebp1
7.0069488855445e-76	1.029167231	0.803	0.502	1.62372026524723e-71	0	Tgfbi
3.61857587127872e-75	1.046985196	0.77	0.499	8.38532586651418e-71	0	Cpz
5.93054170858975e-72	0.822475489	0.437	0.106	1.3742844301315e-67	0	Cdh4
7.15294883362349e-71	0.868454466	0.819	0.548	1.65755283321557e-66	0	Pcolce2
3.98430083276377e-68	0.881625176	0.646	0.338	9.23282031976349e-64	0	Sulf2
3.09490989061978e-63	0.942809646	0.799	0.54	7.17183468953323e-59	0	Ndufa4l2
3.17126775111948e-40	0.99543767	0.689	0.47	7.34877875966917e-36	0	Fosb
4.27309071676581e-35	1.298596059	0.736	0.598	9.9020331179614e-31	0	Tnfaip6
1.05562505089769e-32	1.028440182	0.683	0.547	2.44619993044522e-28	0	Btg1
1.56096560870439e-31	1.769429407	0.596	0.441	3.61722560505068e-27	0	Igfbp2
1.91280434656971e-21	0.908417916	0.746	0.647	4.432541512306e-17	0	Egr1
5.47215496348527e-17	0.964423616	0.404	0.262	1.26806246968844e-12	0	Fgl2
1.27998886662383e-11	1.537018587	0.557	0.504	2.9661182006274e-07	0	Ctla2a
2.664063978507e-10	0.872669764	0.769	0.776	6.17343545739426e-06	0	Zfp36l1
4.49307560337569e-121	1.678082152	0.945	0.499	1.04118040957025e-116	1	Gpx3
2.20376754542088e-118	1.454185614	0.801	0.293	5.10679053300379e-114	1	Cygb
5.24771315549797e-115	1.911166142	0.834	0.366	1.21605256952354e-110	1	Sfrp2
3.21203581934551e-113	2.571925477	0.856	0.423	7.44325060416936e-109	1	Cxcl14
2.90197022738011e-111	1.295014288	0.482	0.074	6.72473560790793e-107	1	Plac8
1.16295524109138e-109	1.416361458	0.731	0.257	2.69491618018105e-105	1	Rbp1
1.10684448387574e-106	1.604084003	0.743	0.286	2.56489072248526e-102	1	Il33
6.36975943806739e-104	1.619872406	0.612	0.167	1.47606435458336e-99	1	Prg4
1.71560783040856e-96	2.176940345	0.607	0.175	3.97557802540576e-92	1	Igfbp4
5.34625483642607e-95	2.846485028	0.446	0.081	1.23888763324501e-90	1	Reg3g
3.14865168640188e-93	1.609381712	0.818	0.399	7.29637055289907e-89	1	Lbp
5.12236189063297e-77	1.316189805	0.89	0.552	1.18700492091638e-72	1	Cxcl12
1.97169004933804e-74	2.102030874	0.887	0.645	4.56899735133103e-70	1	Timp1
2.9269309261521e-70	3.06503444	0.439	0.118	6.78257703517226e-66	1	Saa3
5.96476691452472e-65	3.085466877	0.461	0.144	1.38221543710281e-60	1	Hp
2.18635246954786e-64	1.633405233	0.336	0.064	5.06643457768325e-60	1	Cxcl5
5.08182538974908e-51	1.536024209	0.396	0.118	1.17761139756655e-46	1	Reg1
1.35129085176449e-48	1.351481639	0.739	0.462	3.13134629079385e-44	1	Ccn2
8.43034568768579e-47	1.506441354	0.29	0.068	1.95356400620743e-42	1	Lcn2
2.9548316630625e-34	1.547300566	0.736	0.547	6.84723141281474e-30	1	Mmp3
6.92250360759475e-84	1.452150651	0.955	0.856	1.60415176098793e-79	2	Lama2
2.31756433807668e-62	1.296814055	0.879	0.742	5.37049184062509e-58	2	Mir99ahg
5.20757032479899e-61	1.456977424	0.887	0.786	1.20675027136567e-56	2	Slit2
8.92815676988064e-61	1.734486796	0.756	0.498	2.06892176828444e-56	2	Robo2
3.72444005058187e-54	1.552869325	0.713	0.454	8.63064492921336e-50	2	Trps1
7.53324750578304e-48	1.694057681	0.58	0.293	1.7456794445151e-43	2	Dkk2
4.93476774032122e-45	1.080187622	0.842	0.716	1.14353372846464e-40	2	Tbx15
3.77614805884608e-44	1.161445979	0.725	0.52	8.75046789676402e-40	2	Prr16
7.77679350865522e-44	1.05385945	0.887	0.813	1.80211635976068e-39	2	Zeb2
2.33412447581541e-43	1.023764946	0.615	0.365	5.40886664780706e-39	2	Tshz3
1.35265810295403e-37	1.135882635	0.918	0.908	3.13451462197537e-33	2	Itgbl1
1.60301904568834e-36	1.049673357	0.682	0.473	3.71467603457359e-32	2	Mir100hg
6.19243631592125e-36	1.135044043	0.77	0.625	1.43497326748843e-31	2	Pid1
1.54408222943901e-34	1.104663455	0.523	0.295	3.57810175027902e-30	2	Mylk
1.97039429885802e-32	1.038847304	0.857	0.77	4.5659947087437e-28	2	Naaladl2
3.82229810590754e-29	1.016003127	0.678	0.519	8.85741140081954e-25	2	Arhgap24
8.13019920629566e-27	1.15020794	0.746	0.603	1.88401106207489e-22	2	Pde4d
3.43943255928551e-24	1.107279821	0.529	0.348	7.97019706963232e-20	2	Nav3
1.41918784934761e-22	1.032078673	0.74	0.632	3.28868400329322e-18	2	Maml2
1.92436169693492e-18	1.117522459	0.279	0.134	4.45932336030729e-14	2	Enpp2
6.54493585827048e-82	2.359456241	0.835	0.151	1.51665798643702e-77	3	Fxyd3
2.72454396411072e-67	1.719448722	0.67	0.097	6.31358572803378e-63	3	Apoc1
2.45244358162276e-66	2.017065847	0.659	0.1	5.68304751169441e-62	3	Col17a1
7.86347651654354e-62	1.795548534	0.747	0.147	1.82220341317864e-57	3	Dsp
2.219910141229e-61	1.715870526	0.604	0.084	5.14419777026996e-57	3	Aqp3
2.38794700330177e-61	2.135606343	0.802	0.196	5.53358959075118e-57	3	Perp
1.09936658740719e-54	1.542728126	0.714	0.14	2.54756219299868e-50	3	S100a14
7.41834661529764e-46	3.272006893	0.714	0.188	1.71905346116292e-41	3	Krt15
2.2623331777514e-40	3.189265692	0.879	0.371	5.24250467280331e-36	3	Krt5
3.84737227398633e-40	3.754971141	0.967	0.659	8.91551577050853e-36	3	Lgals7
2.91153426916383e-37	2.759926865	0.824	0.347	6.74689836193334e-33	3	Sfn
1.71059949400486e-36	1.701698136	0.495	0.092	3.96397220745745e-32	3	Stmn1
4.12252736592776e-32	3.423450642	0.945	0.64	9.55313266506439e-28	3	Krt14
7.69604929077051e-31	2.995288169	0.769	0.312	1.78340550215025e-26	3	Ly6d
9.4491286979612e-15	2.500944816	0.505	0.2	2.18964659317855e-10	3	Krt17
4.09651794572745e-10	1.728457325	0.396	0.177	9.49286103563422e-06	3	Serpinb2
6.70926668769371e-09	2.065346698	0.648	0.388	0.000155474	3	Krtdap
2.3656669949593e-08	2.112867803	0.462	0.226	0.000548196	3	Cstdc5
2.81622255490358e-07	3.351550348	0.374	0.182	0.006526033	3	Defb6
1.13239050677111e-05	3.978170437	0.56	0.339	0.262408852	3	Cst6
1.7472439770384e-88	2.043823778	0.884	0.108	4.04888846799109e-84	4	Tmem100
1.33462709005689e-67	2.081247834	0.768	0.109	3.09273135578883e-63	4	Gm15675
8.86493932091701e-51	1.83967465	0.725	0.133	2.0542723888361e-46	4	Pcsk6
2.59878114789217e-46	2.412754956	0.913	0.267	6.02215555401053e-42	4	Sdk1
6.97679013784025e-43	3.362780978	0.986	0.504	1.61673157864172e-38	4	Pi16
3.86273172776279e-41	2.443364412	0.971	0.515	8.95110823274471e-37	4	Sema3c
1.40994969009223e-40	3.061121842	0.913	0.349	3.26727641685073e-36	4	Sbsn
4.21895151265978e-40	2.264991617	1	0.744	9.77657634028651e-36	4	Mfap5
1.76449479163062e-39	2.541174885	0.928	0.43	4.08886378064565e-35	4	Cd55
4.00664734925344e-39	2.089672722	0.986	0.642	9.284603902425e-35	4	Cd248
4.38883610919673e-39	2.148249257	0.913	0.315	1.01702499158416e-34	4	Creb5
1.81010860185342e-38	1.882394512	0.971	0.453	4.19456466307493e-34	4	Heg1
4.25709009712689e-37	2.450447535	1	0.468	9.86495488207214e-33	4	Igfbp5
7.23224386707305e-37	2.133628672	1	0.931	1.67592787131684e-32	4	Fbn1
4.95576115271588e-34	2.082726793	0.957	0.4	1.14839853191885e-29	4	Gfpt2
1.84658125640391e-32	1.888562921	0.986	0.847	4.27908274546479e-28	4	Fn1
2.58860761978122e-32	1.81137927	0.913	0.428	5.99858043731902e-28	4	Ackr3
8.13769347039013e-32	1.895954863	0.957	0.433	1.88574770789351e-27	4	Gpc6
1.18766164279327e-30	1.799566762	0.986	0.681	2.75216832484485e-26	4	Clec3b
2.68035400844277e-27	2.013134589	0.884	0.373	6.21118434376443e-23	4	Opcml
