# Supplementary material for: Mechanical Stretch‐Induced Interlayer Coordination between MMP2 and COL17A1 Exacerbates Regenerative Exhaustion in Skin
Source: Adv Sci (Weinh). 2025 Sep 17;12(41):e11474. doi: 10.1002/advs.202511474 (PMC12591213; doi:10.1002/advs.202511474)
Supplement: Supplementary file 4 — Supplemental Table 3 [file ADVS-12-e11474-s001.xlsx]

## Sheet: Sheet1
Name	Synonym	CAS	SMILES	Formula	MolWt	Pathways	Target	Receptor	Bioactivity	Reference
SB-3CT		292605-14-2	O=S(=O)(CC1CS1)c1ccc(Oc2ccccc2)cc1	C15H14O3S2	306.4	Proteases/Proteasome	MMP	MMP; MMP-2; MMP-9	SB-3CT is a potent and specific gelatinase inhibitor for MMP-2(Ki=13.9 nM) and MMP-9(Ki=600 nM).	Brown S, et al. J Am Chem Soc. 2000, 122 (28), 6799–6800.
Ethyl gallate	Phyllemblin; gallic acid ethyl ester; Nipagallin A	831-61-8	CCOC(=O)c1cc(c(c(c1)O)O)O	C9H10O5	198.17	Cytoskeletal Signaling; PI3K/Akt/mTOR signaling; Microbiology/virology; NF-κB; Proteases/Proteasome	Akt; Antibacterial; MMP; NF-κB	Akt; Bacterial; MMP-2; MMP-9; NF-κB	Ethyl gallate obviously decreases cell proliferation in MDA-MB-231 and MCF-7 cells in a dose- and time-dependent manner, exhibits cytotoxicity in a dose-dependent manner. Ethyl gallate can inhibit the abilities of invasion of breast cancer in vitro by inhibiting the mRNA levels of MMP-9/MMP-2, phosphorylation of Akt and protein expression of NF-κB and inhibits hydrogen peroxide signaling, may rep…	Cui H, et al. Oncol Rep. Ethyl gallate suppresses proliferation and invasion in human breast cancer cells via Akt-NF-κB signaling. 2015 Mar;33(3):1284-90.
Marimastat	TA2516; BB2516; KB-R8898	154039-60-8	C(=O)([C@@H]([C@@H](C(=O)NO)O)CC(C)C)N[C@H](C(=O)NC)C(C)(C)C	C15H29N3O5	331.41	Proteases/Proteasome	MMP	MMP; MMP-1; MMP-14; MMP-2; MMP-7; MMP-9	Marimastat (BB-2516) is a potent, broad spectrum matrix metalloprotease (MMP) inhibitor. MMP-9 (IC50=3 nM), MMP-1 (IC50=5 nM), MMP-2 (IC50=6 nM), MMP-14 (IC50=9 nM)and MMP-7 (IC50=13 nM).	Rasmussen HS, et al. Pharmacol Ther. 1997, 75(1), 69-75.
Sivelestat	LY544349; ONO5046; EI546	127373-66-4	CC(C)(C)C(=O)Oc1ccc(cc1)S(=O)(=O)Nc1ccccc1C(=O)NCC(=O)O	C20H22N2O7S	434.46	Microbiology/virology; Proteases/Proteasome	SARS-CoV; Serine Protease	Elastase; neutrophil elastase; SARS-CoV	Sivelestat is a potent and selective inhibitor of neutrophil elastase with IC50 of 44 nM.	Li G, et al. Int J Mol Med. 2016, 38(3):767-75.
Norepinephrine	Aktamin; Arterenol; Levonor; Levonoradrenaline; Levophed; Nor-Epirenan	51-41-2	NC[C@H](O)c1ccc(O)c(O)c1	C8H11NO3	169.18	Autophagy; GPCR/G Protein; Neuroscience; Metabolism; Proteases/Proteasome	Adrenergic Receptor; Autophagy; Endogenous Metabolite; MMP	Adrenergic Receptor; Autophagy; Endogenous Metabolite; MMP-2; MMP-9; α1-adrenoceptor; α2A-adrenoceptor; β1-adrenoceptor	Norepinephrine can stimulate apoptosis in adult rat ventricular myocytes by activation of the β-adrenergic pathway. It can up-regulate the expression of vascular endothelial growth factor, matrix metalloproteinase (MMP)-2, and MMP-9 in nasopharyngeal carcinoma tumour cells.	Ngan Kee W D, et al. Randomized double-blinded comparison of norepinephrine and phenylephrine for maintenance of blood pressure during spinal anesthesia for cesarean delivery.[J]. Anesthesiology, 2015, 122(4):736-745.
JNJ0966		315705-75-0	COc1ccccc1Nc1nc(cs1)-c1sc(NC(C)=O)nc1C	C16H16N4O2S2	360.45	Proteases/Proteasome	MMP	MMP; MMP-9	JNJ0966 is a highly selective MMP-9 zymogen inhibitor (IC50: 440 nM).	Scannevin RH, et al. Discovery of a highly selective chemical inhibitor of matrix metalloproteinase-9 (MMP-9) thatallosterically inhibits zymogen activation. J Biol Chem. 2017 Oct 27;292(43):17963-17974.
Salvianolic acid A	Dan Phenolic Acid A	96574-01-5	OC(=O)[C@@H](Cc1ccc(O)c(O)c1)OC(=O)\C=C\c1ccc(O)c(O)c1\C=C\c1ccc(O)c(O)c1	C26H22O10	494.45	Proteases/Proteasome	MMP	MMP; MMP-9	Salvianolic acid A could protect the blood brain barrier through matrix metallopeptidase 9 (MMP-9) inhibition and anti-inflammation.	Zhang W, et al. Salvianolic acid A attenuates ischemia reperfusion induced rat brain damage by protecting the blood brain barrier through MMP-9 inhibition and anti-inflammation. Chin J Nat Med. 2018 Mar;16(3):184-193.
Apigenin-7-glucuronide	Apigenin 7-O-glucuronide	29741-09-1	O[C@H]1[C@H](Oc2cc(O)c3c(c2)oc(cc3=O)-c2ccc(O)cc2)O[C@@H]([C@@H](O)[C@@H]1O)C(O)=O	C21H18O11	446.36	Proteases/Proteasome	MMP	MMP; MMP-13; MMP-3; MMP-8; MMP-9	Apigenin-7-glucuronide possesses multiple activities, including antioxidant, anti-inflammatory, and aldose reductase inhibitory activities, it can inhibit MMP activities (IC50s: 12.87, 22.39, 17.52, 0.27 μM for MMP-3, MMP-8, MMP-9, MMP-13, respectively).	Crascì L, et al. Correlating In Vitro Target-Oriented Screening and Docking: Inhibition of Matrix Metalloproteinases Activities by Flavonoids. Planta Med. 2017 Jul;83(11):901-911.
MMP-9-IN-1		502887-71-0	CCCc1cc(=O)[nH]c(SCC(=O)Nc2ccc(OC(F)F)cc2)n1	C16H17F2N3O3S	369.39	Proteases/Proteasome	MMP	MMP; MMP-9	MMP-9-IN-1 is an inhibitor of specific matrix metalloproteinase-9 (MMP-9).	Dufour A, et al. Small-molecule anticancer compounds selectively target the hemopexin domain of matrix metalloproteinase-9. Cancer Res. 2011 Jul 15;71(14):4977-88.
2-(2-bromophenyl)-5-chloro-4H-3,1-benzoxazin-4-one		1234707-32-4	Clc1cccc2nc(oc(=O)c12)-c1ccccc1Br	C14H7BrClNO2	336.57	Proteases/Proteasome	Serine Protease	Neutrophil elastase (human)	2-(2-bromophenyl)-5-chloro-4H-3,1-benzoxazin-4-one is an human neutrophil elastase inhibitor.	NA
2-CHLOROMETHYL-1,1-DIOXO-1,2-DIHYDRO-1LAMBDA*6*-BENZO[D]ISOTHIAZOL-3-ONE		13947-21-2	[Cl]CN2C(=O)c1ccccc1[S]2(=O)=O	C8H6ClNO3S	231.66	Proteases/Proteasome	Serine Protease	Neutrophil elastase (human)	2-CHLOROMETHYL-1,1-DIOXO-1,2-DIHYDRO-1LAMBDA*6*-BENZO[D]ISOTHIAZOL-3-ONE targets the Neutrophil elastase (human).	NA
CTTHWGFTLC, CYCLIC acetate(244082-19-7 free base)		TP1501L	C[C@@H](O)[C@H]1C(N[C@@H]([C@H](O)C)C(N[C@@H](CC2=CN=CN2)C(N[C@@H](CC3=CNC4=CC=CC=C43)C(NCC(N[C@@H](CC5=CC=CC=C5)C(N[C@@H]([C@H](O)C)C(N[C@@H](CC(C)C)C(N[C@H](C(O)=O)CSSC[C@H](N)C(N1)=O)=O)=O)=O)=O)=O)=O)=O)=O.CC(O)=O	C54H75N13O16S2	1226.39	Proteases/Proteasome	MMP	MMP-9	CTTHWGFTLC, CYCLIC acetate is an inhibitor for matrix metalloproteinases (MMP)-2 and MMP-9. It is also called type IV collagenase or gelatinase. Gelatinases are potential targets of therapeutic intervention in cancer, and inhibitors of these enzymes can prevent tumor progression.	Medina OP, et al. Binding of novel peptide inhibitors of type IV collagenases to phospholipid membranes and use in liposome targeting to tumor cells in vitro. Cancer Res. 2001 May 15;61(10):3978-85.
S 3304		203640-27-1	Cc(cc1)ccc1C#Cc(s1)ccc1S(N[C@H](Cc1c[nH]c2c1cccc2)C(O)=O)(=O)=O	C24H20N2O4S2	464.56	Proteases/Proteasome	MMP	MMP; MMP-2; MMP-9	S 3304 is a novel matrix metalloproteinases inhibitor which is specific for MMP-2 and MMP-9.	Chiappori AA, et al. A phase I pharmacokinetic and pharmacodynamic study of s-3304, a novel matrix metalloproteinase inhibitor, in patients with advanced and refractory solid tumors. Clin Cancer Res. 2007 Apr 1;13(7):2091-9.
ARP-100	MMP-2 Inhibitor III; ARP100	704888-90-4	CC(C)ON(CC(NO)=O)S(c(cc1)ccc1-c1ccccc1)(=O)=O	C17H20N2O5S	364.42	Proteases/Proteasome	MMP	MMP; MMP-1; MMP-2; MMP-3; MMP-7; MMP-9	ARP-100 is a potent and selective matrix metalloproteinase MMP-2 inhibitor (IC50=12 nM). ARP-100 shows the less inhibitory activity towards MMP-1 (>50 μM), MMP-3 (4.5 μM), MMP-7 (>50 μM), and MMP-9 (0.2 μM)[1][2]. ARP-100 interacts with S1＇ pocket of MMP-2 and shows anti-invasive properties in an in vitro model of invasion on matrigel.	Rossello A, et al. New N-arylsulfonyl-N-alkoxyaminoacetohydroxamic acids as selective inhibitors of gelatinase A (MMP-2). Bioorg Med Chem. 2004 May 1;12(9):2441-50.
Sivelestat sodium tetrahydrate	ONO-5046 sodium tetrahydrate;ONO5046 sodium tetrahydrate;Elaspol sodium tetrahydrate	201677-61-4	O=C(CNC(C1=C(NS(=O)(C2=CC=C(C=C2)OC(C(C)(C)C)=O)=O)C=CC=C1)=O)[O-].[Na+].O.O.O.O	C20H29N2NaO11S	528.51	Proteases/Proteasome	Serine Protease	Neutrophil elastase (human)	Sivelestat sodium tetrahydrate is a competitive inhibitor of human neutrophil elastase, with an IC50 of 44 nM and a Ki of 200 nM. Sivelestat (EI546) sodium tetrahydrate has the potential for the study of acute lung injury/acute respiratory distress syndrome or disseminated intravascular coagulation in COVID-19.	Kawabata K, et al. ONO-5046, a novel inhibitor of human neutrophil elastase. Biochem Biophys Res Commun. 1991 Jun 14;177(2):814-20.
MMP-2/MMP-9 Inhibitor I		193807-58-8	S(N[C@H](CC1=CC=CC=C1)C(O)=O)(=O)(=O)C2=CC=C(C=C2)C3=CC=CC=C3	C21H19NO4S	381.45	Proteases/Proteasome	MMP	MMP-2;MMP-9	MMP-2/MMP-9-IN-1 is a potent, highly selective and orally bioavailable inhibitor of type IV collagenases (MMP-9 and MMP-2) with an IC50 of 0.24 and 0.3 1 μM for MMP-9 and MMP-2, respectively. activity, which can be used to study cancer.	Tamura Y, et al. Highly selective and orally active inhibitors of type IV collagenase (MMP-9 and MMP-2): N-sulfonylamino acid derivatives. J Med Chem. 1998;41(4):640-649.
BPHA	MMP-2/MMP-9 Inhibitor II	193807-60-2	S(N[C@H](CC1=CC=CC=C1)C(NO)=O)(=O)(=O)C2=CC=C(C=C2)C3=CC=CC=C3	C21H20N2O4S	396.46	Proteases/Proteasome	MMP	MMP-2;MMP-9;MMP-14	BPHA is a potent, selective and orally active inhibitor of MMP-2, MMP-9 and MMP-14 with IC50s of 12 nM, 16 nM and 17 nM, respectively.BPHA does not inhibit MMP-1, -3 and -7 (IC50s of 974, >1000 and 795 nM, respectively).BPHA has anti-angiogenic and BPHA has anti-angiogenic and anti-tumor activities.	Maekawa R, et al. Correlation of antiangiogenic and antitumor efficacy of N-biphenyl sulfonyl-phenylalanine hydroxiamic acid (BPHA), an orally-active, selective matrix metalloproteinase inhibitor. Cancer Res. 1999;59(6):1231-1235.
MMP2-IN-3		897799-81-4	O=C(NC1=CC=CC(=C1)C2=NC3=CC(=CC=C3N2)C)CCC=4C=CC=CC4	C23H21N3O	355.43	Proteases/Proteasome	MMP	MMP-2;MMP-8;MMP-9	MMP2-IN-3 is a potent inhibitor of matrix metalloproteinases (MMP-2) (IC50: 31 μM). MMP2-IN-3 inhibits MMP-9 and MMP-8 with IC50s of 26.6 and 32 μM, respectively.	Laghezza A, et al. Virtual screening identification and chemical optimization of substituted 2-arylbenzimidazoles as new non-zinc-binding MMP-2 inhibitors. Bioorg Med Chem. 2020;28(3):115257.
MMP-9-IN-6		2241964-36-1	O1C(=CC(=C1C=2C=CC=CC2)C3=CNC=4C=CC=C(OC)C43)C=5C=CC=CC5	C25H19NO2	365.42	Proteases/Proteasome	MMP	MMP-9	MMP-9-IN-6 is an MMP-9 inhibitor with an IC50 value of 50 μM and good anti-ulcer efficacy.MMP-9-IN-6 has potential anti-tumor activity and can be used to study tissue remodeling, wound repair and atherosclerosis.	Rudra DS, et al. Newly Synthesized 3-Indolyl Furanoid Inhibits Matrix Metalloproteinase-9 Activity and Prevents Nonsteroidal Anti-inflammatory Drug-Induced Gastric Ulceration. J Med Chem. 2023;66(13):8917-8928.
BAY-85-8501		1161921-82-9	CC(N(c1cc(C(F)(F)F)ccc1)C(N(C)[C@@H]1c(ccc(C#N)c2)c2S(C)(=O)=O)=O)=C1C#N	C22H17F3N4O3S	474.46	Proteases/Proteasome	Serine Protease	Elastase; HNE	BAY-85-8501 is a selective, reversible and potent inhibitor of Human Neutrophil Elastase (HNE; IC50 of 65 pM)	Von Nussbaum F, et al. Freezing the Bioactive Conformation to Boost Potency: The Identification of BAY 85-8501, a Selective and Potent Inhibitor of Human Neutrophil Elastase for Pulmonary Diseases. ChemMedChem. 2015 Jul;10(7):1163-73.
Ilomastat	GM6001; Galardin	142880-36-2	CC(C)C[C@H](CC(=O)NO)C(=O)N[C@@H](Cc1c[nH]c2ccccc12)C(=O)NC	C20H28N4O4	388.46	Proteases/Proteasome	MMP	MMP; MMP-1; MMP-12; MMP-2; MMP-26; MMP-7; MMP-8; MMP-9	Ilomastat (GM6001, Galardin) is a broad spectrum matrix metalloprotease (MMP) inhibitor.	Grobelny D, et al. Biochemistry, 1992, 31(31), 7152-714.
Muscone	3-Methylcyclopentadecanone; Methylexaltone	541-91-3	C1C(CCCCCCCCCCCCC1=O)C	C16H30O	238.41	Apoptosis; Immunology/Inflammation; Membrane transporter/Ion channel; Neuroscience; NF-κB; Proteases/Proteasome	Interleukin; MMP; NF-κB; NOD-like Receptor (NLR); P-gp; TNF	Interleukin; MMP-9; NF-κB; NOD-like Receptor (NLR); P-gp (P-glycoprotein); TNF Receptor	Muscone is an organic compound that is the primary contributor to the odor of musk.	Wang GY, Wang N, Liao HN. Cell Mol Neurobiol. 2015 Nov;35(8):1105-15.
Calycosin-7-O-β-D-glucoside	Calycosin-7-O-beta-D-glucoside; Calycosin-7-O-β-D-glucoside; calycosin-7-O-beta-D-glucopyranoside	20633-67-4	COc1c(cc(cc1)c1coc2c(c1=O)ccc(c2)O[C@H]1[C@@H]([C@H]([C@@H]([C@H](O1)CO)O)O)O)O	C22H22O10	446.4	Immunology/Inflammation; Metabolism; NF-κB; Proteases/Proteasome	MMP; Reactive Oxygen Species	MMP-2; MMP-9; Reactive Oxygen Species	Calycosin 7-O-β-D-glucopyranoside possesses a protective effect on rat hepatocytes, an inhibitory effect on COX-2 activity. Calycosin 7-O-β-D-glucoside has antimicrobial activity. Calycosin 7-O-β-D-glucoside is a promising anti-HIV agent. It shows scavenging activity to DPPH radicals and superoxide anion. Calycosin 7-O-β-D-glucopyranoside possesses an alleviating effect on osteoarthritis and can …	Fu S, et al. J Ethnopharmacol. 2014 Aug 8;155(1):692-701.
Morroniside		25406-64-8	COC(=O)C1=CO[C@@H](O[C@@H]2O[C@H](CO)[C@@H](O)[C@H](O)[C@H]2O)[C@@H]2[C@H](C)OC(O)C[C@H]12	C17H26O11	406.38	Apoptosis; Immunology/Inflammation; Proteases/Proteasome	Apoptosis; MMP; Pyroptosis	Apoptosis; MMP; MMP-2; MMP-9; Pyroptosis	Morroniside would act as a regulator of hepatic inflammatory reactions and lipid metabolism in db/db mice. It exhibits protective effects against diabetic renal damage and human umbilical vein endothelial cells, by inhibiting hyperglycemia and oxidative stress. Morroniside can notably protect the brain from damage induced by focal cerebral ischemia which might be related to morroniside antioxidan…	Xiong S, et al. J Pharmacol Sci. 2015 Apr;127(4):414-8.
Batimastat	BB94	130370-60-4	CNC(=O)[C@H](Cc1ccccc1)NC(=O)[C@H](CC(C)C)[C@H](CSc1cccs1)C(=O)NO	C23H31N3O4S2	477.64	Proteases/Proteasome	MMP	MMP; MMP-1; MMP-2; MMP-3; MMP-7; MMP-9	Batimastat (BB-94) is an effective, broad-spectrum matrix metalloprotease (MMP) inhibitor. Batimastat induces extracellular matrix degradation and inhibits angiogenesis, tumor growth and invasion, and metastasis.	Chirivi RG, et al. Int J Cancer, 1994, 58(3), 460-464.
Luteolin 7-O-glucuronide	Luteolin-7-glucuronide; Luteolin 7-O-glucuronide	29741-10-4	O[C@H]1[C@H](Oc2cc(O)c3c(c2)oc(cc3=O)-c2ccc(O)c(O)c2)O[C@@H]([C@@H](O)[C@@H]1O)C(O)=O	C21H18O12	462.36	Proteases/Proteasome	MMP	MMP; MMP-1; MMP-13; MMP-3; MMP-8; MMP-9	Luteolin-7-Glucuronide possesses antioxidant activities.	Crascì L, et al. Correlating In Vitro Target-Oriented Screening and Docking: Inhibition of Matrix Metalloproteinases Activities by Flavonoids. Planta Med. 2017 Jul;83(11):901-911.
3,4 Dichloroisocoumarin		51050-59-0	Clc1oc(=O)c2ccccc2c1Cl	C9H4Cl2O2	215.03	Proteases/Proteasome	Cysteine Protease; Serine Protease	cathepsin G; granzyme; neutrophil elastase	3,4 Dichloroisocoumarin is a granzyme, cathepsin G, and neutrolphil elastase inhibitor	Rusbridge N M , Beynon R J . 3,4-Dichloroisocoumarin, a serine protease inhibitor, inactivates glycogen phosphorylase b[J]. Febs Letters, 1990, 268(1):133-136.
GI254023X	GI 254023X	260264-93-5	O=C(N[C@H](C(NC)=O)C(C)(C)C)[C@@H]([C@@H](N(C=O)O)C)CCCC1=CC=CC=C1	C21H33N3O4	391.5	Immunology/Inflammation; Proteases/Proteasome	Immunology/Inflammation related; MMP	ADAM10; MMP; MMP-9	GI254023X is a potent MMP9 and ADAM10 inhibitor (IC50s: 2.5 and 5.3 nM) with 100-fold selectivity for the α-secretase ADAM10 over ADAM17 (TACE). GI254023X can remarkably inhibit the proliferation and induce the apoptosis of H929 cells. Its mechanism may be associated with inbihition of Notch1 activation.	Verena V. Metz, et al. Induction of RAGE Shedding by Activation of G Protein-Coupled Receptors. PLoS One. 2012.
GW280264X	Carbamic acid	866924-39-2	CCC[C@@H]([C@@H](CC(C)C)C(=O)N[C@@H](CCCCNC(=O)OCC1=CC=CC=C1)C(=O)NC2=NC=CS2)N(C=O)O	C28H41N5O6S	575.72	Proteases/Proteasome	MMP	ADAM17	GW280264X is an inhibitor of ADAM17 .	Malemud C J . Inhibition of MMPs and ADAM/ADAMTS[J]. Biochemical Pharmacology, 2019.
MMP13-IN-3		1222173-37-6	CCOC(c1cc(cc(cc2)-c3cc(C(NCc(cc4)ccc4C(O)=O)=O)nn3C)c2[nH]1)=O	C24H22N4O5	446.46	Proteases/Proteasome	MMP	MMP-10; MMP-13; MMP-14; MMP-2; MMP-9	MMP13-IN-3 is >1000 selective over other MMPs. MMP13-IN-3 is an effective, selective, and orally active MMP-13 inhibitor (IC50=1 nM) for the potential treatment of osteoarthritis.	Taylor SJ, et al. Fragment-based discovery of indole inhibitors of matrix metalloproteinase-13. J Med Chem. 2011 Dec 8;54(23):8174-87.
YH-306	YH306	1373764-75-0	O=C(N1CC=2NC=3C=CC=CC3C2CC1)CC4=CC=C(O)C=C4	C19H18N2O2	306.36	Angiogenesis;Cytoskeletal Signaling;Tyrosine Kinase/Adaptors;Angiogenesis;Tyrosine Kinase/Adaptors;PI3K/Akt/mTOR signaling;Cell Cycle/Checkpoint;Proteases/Proteasome;Proteases/Proteasome	FAK;Src;PI3K;Rho;MMP;MMP	FAK;c-Src;PI3K;Rac1;MMP-2;MMP-9	YH-306 is a modulator of the FAK signaling pathway that acts by suppressing colorectal tumor growth and metastasis.	Dai F, et al. A novel synthetic small molecule YH-306 suppresses colorectal tumour growth and metastasis via FAK pathway. J Cell Mol Med. 2015 Feb;19(2):383-95.
PF-00356231 hydrochloride		820223-77-6	C(N[C@H](CC(O)=O)C1=CC=CC=C1)(=O)C2=CC(=CS2)C3=CC=C(C=C3)C=4C=CN=CC4.Cl	C25H21ClN2O3S	464.96	Proteases/Proteasome	MMP	MMP-12;MMP-13;MMP-3;MMP-8;MMP-9	PF-00356231 hydrochloride is an inhibitor of matrix metalloproteinase MMP-12 with IC50 of 1.4 μM.	Morales R, et al. Crystal structures of novel non-peptidic, non-zinc chelating inhibitors bound to MMP-12. J Mol Biol. 2004 Aug 20;341(4):1063-76.
BMS-561392 Formic acid	BMS-561392 Formic acid(611227-74-8 Free base)	T30531L	N[C@]1(C2=CC=C(C=C2)OCC3=CC(C)=NC4=C3C=CC=C4)C(N(CC1)[C@H](CC(C)C)C(NO)=O)=O.O=C([H])O	C28H34N4O6	522.59	Proteases/Proteasome	MMP	ADAM17/TACE	BMS-561392 Formic acid is a selective inhibitor of TACE and reduces TNFalpha levels.	Kim ML, et al. Effects of TNFalpha-converting enzyme inhibition on amyloid beta production and APP processing in vitro and in vivo. J Neurosci. 2008 Nov 12;28(46):12052-61.
MMP-9-IN-7		333746-76-2	O=C(NC1=NC(=C(S1)C=2N=C(SC2)NC3=CC(Cl)=CC=C3OC)C)C	C16H15ClN4O2S2	394.9	Proteases/Proteasome	MMP	MMP-9;MMP-13	Acetamide, N-[2-[(5-chloro-2 methoxyphenyl)amino]-4'-methyl[4,5'-bithiazol]-2'-yl]-inhibits pro-matrix metalloproteinase activation and can be used to prevent, treat or ameliorate MMP9 and/or MMP13-mediated syndromes.	Piala AT, et al. Discovery of novel TAOK2 inhibitor scaffolds from high-throughput screening. Bioorg Med Chem Lett. 2016;26(16):3923-3927.
JG26	JG 26; JG-26	1464910-32-4	S(N[C@H](CCCNC(N)=O)C(NO)=O)(=O)(=O)C1=CC=C(OCC2=CC(Br)=CC(Br)=C2)C=C1	C19H22Br2N4O6S	594.27	Proteases/Proteasome;Immunology/Inflammation	MMP;Immunology/Inflammation related	ADAM17;ADAM10;MMP-12;ADAM8	JG26 is a potent inhibitor of ADAM17, which can inhibit ADAM8, ADAM17, ADAM10 and MMP-12, with IC50 values of 12 nM, 1.9 nM, 150 nM and 9.4 nM, respectively, and can be used to study the immune system of the body.	Doretta Cuffaro, et al. Discovery of Dimeric Arylsulfonamides as Potent ADAM8 Inhibitors. ACS Med Chem Lett. 2021 Oct 8;12(11):1787-1793.
Gabexate mesylate	FOY	56974-61-9	CS(O)(=O)=O.CCOC(=O)c1ccc(OC(=O)CCCCCNC(N)=N)cc1	C17H27N3O7S	417.48	Metabolism; Proteases/Proteasome; Ubiquitination	Factor Xa; Proteasome; Serine Protease	Factor Xa; Proteasome; Serine Protease	Gabexate mesylate is a serine proteinase inhibitor used therapeutically in the treatment of pancreatitis, disseminated intravascular coagulation (DIC), and as a regional anticoagulant for hemodialysis. The drug inhibits the hydrolytic effects of thrombin, plasmin, and kallikrein, but not of chymotrypsin and aprotinin.	Erba F, et al. Biochem Pharmacol. 2001 Feb 1;61(3):271-6.
Glucosamine	Chitosamine; D-Glucosamine	3416-24-8	N[C@H]1C(O)O[C@H](CO)[C@@H](O)[C@@H]1O	C6H13NO5	179.17	Apoptosis; Autophagy; Chromatin/Epigenetic; Metabolism; Immunology/Inflammation; NF-κB; Membrane transporter/Ion channel; Proteases/Proteasome	Autophagy; CFTR; Endogenous Metabolite; HIF/HIF Prolyl-Hydroxylase; MMP; NF-κB; Reactive Oxygen Species; TNF	Autophagy; Chitosanase; Endogenous Metabolite; HIF/HIF Prolyl-Hydroxylase; IFγ; MMP-9; NF-κB; Reactive Oxygen Species; TNF-α	Glucosamine is an amino sugar and a prominent precursor in the biochemical synthesis of glycosylated proteins and lipids. Supplemental glucosamine may help to rebuild cartilage and treat arthritis.	Fenton JI, et al. Equine Vet J Suppl. 2002 Sep;(34):219-23.
PMSF	Benzylsulfonyl fluoride; Phenylmethylsulfonyl fluoride	329-98-6	FS(=O)(=O)Cc1ccccc1	C7H7FO2S	174.19	Proteases/Proteasome	Cysteine Protease; Serine Protease	Cathepsin; Cysteine protease; Serine Protease	Phenylmethanesulfonyl fluoride (PMSF) is an enzyme inhibitor that inactivates IRC-50 arvin, subtilisin, and the fatty acid synthetase complex.	Turini P, et al. J Pharmacol Exp Ther, 1969, 167(1), 98-104.
Diminazene Aceturate		908-54-3	c1(ccc(cc1)/N=N/Nc1ccc(cc1)C(=N)N)C(=N)N.CC(=O)NCC(=O)O.CC(=O)NCC(=O)O	C22H29N9O6	515.52	Microbiology/virology; Proteases/Proteasome	Parasite; Serine Protease	Parasite; Peroxiredoxin-5; QacR; Trypsin-1	Diminazene is a trypanocidal agent.	de Koning HP, et al. Antimicrob Agents Chemother, 2004, 48(5), 1515-1519.
Ceritinib	LDK378; Ceritinib	1032900-25-6	CC(C)Oc1cc(C2CCNCC2)c(C)cc1Nc1ncc(Cl)c(Nc2ccccc2S(=O)(=O)C(C)C)n1	C28H36ClN5O3S	558.14	Angiogenesis; Tyrosine Kinase/Adaptors; Proteases/Proteasome	ALK; IGF-1R; Serine Protease	ALK; IGF-1R; Insulin Receptor; STK22D	Ceritinib (LDK378) is a specific ALK inhibitor (IC50: 0.2 nM).	Marsilje TH, et al. Synthesis, structure-activity relationships, and in vivo efficacy of the novel potent and selective anaplastic lymphoma kinase (ALK) inhibitor 5-chloro-N2-(2-isopropoxy-5-methyl-4-(piperidin-4-yl)phenyl)-N4-(2-(isopropylsulfonyl)phenyl)pyrimidine-2,4-diamine (LDK378) currently in phase 1 and phase 2 clinical trials. J Med Chem. 2013 Jul 25;56(14):5675-90.
SC-514	SC514; SC 514; SC-514; GK 01140	354812-17-2	NC(=O)c1sc(cc1N)-c1ccsc1	C9H8N2OS2	224.3	Cell Cycle/Checkpoint; Chromatin/Epigenetic; MAPK; NF-κB; Proteases/Proteasome	Aurora Kinase; CDK; IκB/IKK; p38 MAPK; Serine Protease	Aurora B; CDK2/CyclinA; IKK; IKK2; p38α; PRAK	SC-514 is a selective, orally active, ATP-competitive IKK-2 inhibitor (IC50=11.2±4.7 μM), obstructs NF-κB-dependent gene expression.	Kishore N, et al. J Biol Chem, 2003, 278(35), 32861-32871.
Nafamostat mesylate	FUT-175	82956-11-4	CS(O)(=O)=O.CS(O)(=O)=O.NC(=N)Nc1ccc(cc1)C(=O)Oc1ccc2cc(ccc2c1)C(N)=N	C19H17N5O2·2CH4O3S	539.58	Apoptosis; Cell Cycle/Checkpoint; Metabolism; Microbiology/virology; Proteases/Proteasome	Apoptosis; SARS-CoV; Serine Protease; Serine/threonin kinase	Apoptosis; SARS-CoV; Ser/Thr Protease; Serine Protease	Nafamostat mesylate, a synthetic serine protease inhibitor, has been used for the treatment of allergic disorders such as asthma, allergic rhinitis and atopic dermatitis.	Sundaram S, et al. Thromb Haemost, 1996, 75(1), 76-82.
ML281		1404437-62-2	O=C(c1cccs1)Nc1ccc(C(C)C)cc1c1nc2c(cccc2)[nH]c1=O	C22H19N3O2S	389.47	Proteases/Proteasome	Serine Protease	STK33	ML281 is a potent and selective STK33 inhibitor with IC50 of 14 nM.	Spoonamore J et al. National Center for Biotechnology Information (US); 2010-2011 Dec 16.,www.ncbi.nlm.nih.gov/pubmed/23658944
UK-371804	UK371804; UK 371804; UK-371804	256477-09-5	CC(C)(NS(=O)(=O)c1ccc2c(Cl)cnc(NC(N)=N)c2c1)C(O)=O	C14H16ClN5O4S	385.82	Metabolism; Proteases/Proteasome	PAI-1; Serine Protease	PAI-1; uPA	UK-371804 is an effective and specific uPA inhibitor. It was selected as a candidate for further preClinicalal evaluation for the treatment of chronic dermal ulcers.	Fish PV, et al. Selective urokinase-type plasminogen activator inhibitors. 4. 1-(7-sulfonamidoisoquinolinyl)guanidines. J Med Chem. 2007 May 17;50(10):2341-51.
AA26-9		1312782-34-5	O=C(N1CCCC1)N2N=NC=C2	C7H11N4O	166.18	Metabolism; Proteases/Proteasome	Phospholipase; Serine Protease	Phospholipase; serine hydrolase	AA26-9 is an effective and broad-spectrum inhibitor of serine hydrolase.	Adibekian A, et al. Click-generated triazole ureas as ultrapotent in vivo-active serine hydrolase inhibitors. Nat Chem Biol. 2011 May 15;7(7):469-78.
GSK-690693	GSK690693	937174-76-0	CCn1c(nc2c1c(OC[C@H]1CCCNC1)cnc2C#CC(C)(C)O)c1nonc1N	C21H27N7O3	425.48	Autophagy; Chromatin/Epigenetic; Cytoskeletal Signaling; PI3K/Akt/mTOR signaling; Proteases/Proteasome	Akt; AMPK; Autophagy; PKC; Serine Protease	Akt; Akt1; Akt3; AMPK; Autophagy; PKCη; PKCθ; PrkX	GSK690693 is a pan-Akt inhibitor targeting Akt1/2/3 with IC50 of 2 nM/13 nM/9 nM, also sensitive to the AGC kinase family: PKA, PrkX and PKC isozymes. Phase 1.	Rhodes N, et al. Cancer Res, 2008, 68(7), 2366-2374.
AEBSF hydrochloride	AEBSF HCl; Pefabloc SC	30827-99-7	Cl.NCCc1ccc(cc1)S(F)(=O)=O	C8H11ClFNO2S	239.69	Microbiology/virology; Proteases/Proteasome	Influenza Virus; Serine Protease; Thrombin	Influenza Virus; Serine Protease; Thrombin	AEBSF hydrochloride is an irreversible inhibitor of serine proteases, such as chymotrypsin, kallikrein, plasmin, thrombin, and trypsin.	Citron M, et al. Neuron. 1996, 17(1), 171-179.
Leupeptin Hemisulfate		103476-89-7	OS(O)(=O)=O.CC(C)C[C@H](NC(C)=O)C(=O)N[C@@H](CC(C)C)C(=O)N[C@@H](CCCNC(N)=N)C=O.CC(C)C[C@H](NC(C)=O)C(=O)N[C@@H](CC(C)C)C(=O)N[C@@H](CCCNC(N)=N)C=O	C20H38N6O4·1/2H2SO4	475.59	Proteases/Proteasome	Cysteine Protease; Serine Protease	Cathepsin; Cysteine protease; Serine Protease	Leupeptin hemisulfate is a reversible, competitive serine/cysteine protease inhibitor. It is an orally active, antioxidant and anti-inflammatory agent.	Aoyagi T, et al. J Antibiot (Tokyo). 1969, 22(11), 558-568.
Benzamidine hydrochloride	Benzamidine HCl	1670-14-0	Cl.NC(=N)c1ccccc1	C7H9ClN2	156.61	Cell Cycle/Checkpoint; Metabolism; Proteases/Proteasome	Serine Protease; Serine/threonin kinase	Ser/Thr Protease; Serine Protease	Benzamidine HCl is a reversible inhibitor of serine proteases, including trypsin, plasmin, and thrombin (Ki of 35, 350, and 220 µM, respectively).	Pilon A M , Campos W G , Silva C R , et al. Protease inhibitory, insecticidal and deterrent effects of the trypsin-inhibitor benzamidine on the velvetbean caterpillar in soybean[J]. Anais Da Academia Brasileira De Ciências, 2018.
Demethylwedelolactone		6468-55-9	O=C1C2=C(OC3=CC(O)=C(O)C=C32)C4=C(O)C=C(O)C=C4O1	C15H8O7	300.22	Proteases/Proteasome	Serine Protease	trypsin	Demethylwedelolactone is a natural product isolated from Eclipta alba, has trypsin inhibitory effect an IC50 of 3.0 μM. it exerts anti-invasive growth effect on breast cancer cells.	Trypsin inhibitory effect of wedelolactone and demethylwedelolactone. Phytother Res. 2003 Apr;17(4):420-1.
2,4-Dioxaspiro(5.5)undec-8-ene, 3-(2-furanyl)-		80499-32-7	C1(C2=CC=CO2)OCC3(CC=CCC3)CO1	C13H16O3	220.26	Proteases/Proteasome	Serine Protease	urinary trypsin	2,4-Dioxaspiro(5.5)undec-8-ene, 3-(2-furanyl)- is a useful organic compound for research related to life sciences. The catalog number is T8802 and the number is 80499-32-7.	Cao C , Yin C , Shou S , et al. Ulinastatin Protects Against LPS-Induced Acute Lung Injury By Attenuating TLR4/NF-κB Pathway Activation and Reducing Inflammatory Mediators[J]. Shock, 2018, 50(5):1.
KKI-5 acetate(97145-43-2 free base)		TP1792L	CC([C@H](NC([C@@H](NC([C@@H](NC([C@@H](NC([C@@H]1CCCN1C(C)=O)=O)CC2=CC=CC=C2)=O)CCC/N=C(N)\N)=O)CO)=O)C(N[C@H](C(N)=O)CCC(N)=O)=O)C.CC(O)=O	C37H59N11O11	833.95	Proteases/Proteasome	Serine Protease	Kallikrein	KKI-5 acetate is a serine protease inhibitor that inhibits kallikrein and plasmin. KKI 5 may exhibit anticancer chemotherapeutic benefit and may also be used as a treatment for angioedema.	Deshpande MS, et al. Mapping the binding site of tissue kallikrein: preparation and testing of all possible substrate analog inhibitors homologous with the sequence of kininogen between Ser386 and Gln392. J Med Chem. 1992 Aug 21;35(17):3094-102.
Upamostat	WX-671	590368-25-5	CCOC(=O)N1CCN(CC1)C(=O)[C@H](CC2=CC(=CC=C2)/C(=N/O)/N)NS(=O)(=O)C3=C(C=C(C=C3C(C)C)C(C)C)C(C)C	C32H47N5O6S	629.81	Cell Cycle/Checkpoint; Metabolism; Proteases/Proteasome	PAI-1; Serine Protease; Serine/threonin kinase	PAI-1; Ser/Thr Protease; Serine protease	Upamostat is an inhibitor of a serine protease and is a urokinase plasminogen activator (uPA) inhibitor.	Heinemann V, et al. Phase II randomised proof-of-concept study of the urokinase inhibitor upamostat (WX-671) in combination with gemcitabine compared with gemcitabine alone in patients with non-resectable, locally advanced pancreatic cancer. Br J Cancer. 2013 Mar 5;108(4):766-70.
PF-3644022		1276121-88-0	O=C1C2=C(NC[C@@H](C)N1)C3=C(C=CC4=NC(C5=CN=C(C)C=C5)=CC=C34)S2	C21H18N4OS	374.46	MAPK; Proteases/Proteasome	MAPK; p38 MAPK; Serine Protease	MAPKAPK2 (MK2); MK2; MK3; p38 MAPK; PRAK	PF-3644022 is an effective, selective, and ATP-competitive MAPKAPK2 (MK2) inhibitor (IC50: 5.2 nM and a Ki of 3 nM). PF-3644022 potently inhibits TNFα production and has an anti-inflammatory effect. PF-3644022 also inhibits MK3 and p38 regulated/activated kinase (PRAK) (IC50s: 53 nM and 5.0 nM, respectively).	Mourey RJ, et al. A benzothiophene inhibitor of mitogen-activated protein kinase-activated protein kinase 2 inhibits tumor necrosis factor alpha production and has oral anti-inflammatory efficacy in acute and chronic models of inflammation. J Pharmacol Exp Ther. 2010 Jun;333(3):797-807
Secologanoside		59472-23-0	C=CC(C1CC(O)=O)C(OC(C(C2O)O)OC(CO)C2O)OC=C1C(O)=O	C16H22O11	390.34	Proteases/Proteasome	Serine Protease	Elastase	Secologanoside shows anti-complementary, allelopathic, and anti-elastase activities.	Biological activities of triterpenoids from Poraqueiba sericea stems.Nat Prod Res. 2017 Jun;31(11):1333-1338.
ZK824190		2254001-81-3	CC[C@H](C(O)=O)Oc(c(F)c1)nc(Oc2cc(-c3cc(CN)ccc3)ccc2)c1F	C22H20F2N2O4	414.4	Proteases/Proteasome	Serine Protease	Plasmin; tPA; uPA	ZK824190 is an orally available and selective inhibitor of urokinase plasminogen activator (uPA). The IC50 values are 237, 1600 and 1850 nM for uPA, tPA, and Plasmin, respectively.	Islam I, et al. Discovery of selective urokinase plasminogen activator (uPA) inhibitors as a potential treatment for multiple sclerosis. Bioorg Med Chem Lett. 2018 Nov 1;28(20):3372-3375.
MEGA-9	Nonanoyl-N-Methylglucamide	85261-19-4	NCCCCN(Cc1nc(cccc2)c2[nH]1)[C@@H]1c2ncccc2CCC1	C21H27N5	349.47	Proteases/Proteasome	Serine Protease	Elastase	MEGA-9 solubilizes membrane protein and can be used as a nonionic detergent.	Hildreth, J.E.K. N-D-Gluco-N-methylalkanamide compounds, a new class of non-ionic detergents for membrane biochemistry. Biochem. J. 207(2), 363-366 (1982).
4-Aminobenzamidine dihydrochloride	p-Aminobenzamidine dihydrochloride	2498-50-2	N=C(N)C1=CC=C(N)C=C1.Cl.Cl	C7H11Cl2N3	208.09	Proteases/Proteasome	Serine Protease	Trypsin	4-Aminobenzamidine dihydrochloride (p-Aminobenzamidine) dihydrochloride is a strong trypsin inhibitor, also acting as a relatively weak urokinase type plasminogen activator (uPA) inhibitor (Ki=82 μM). 4-Aminobenzamidine dihydrochloride can inhibit growth of a human prostate tumor in SCID mice.	Nguyen AL, et al. The development and application of a new affinity partitioning system for enzyme isolation and purification. Enzyme Microb Technol. 1990 Sep;12(9):663-8.
Pirodomast		108310-20-9	O=C1C2=CC=CN=C2N(C=3C=CC=CC3)C(=O)C1N4CCCC4	C18H17N3O2	307.35	Proteases/Proteasome	Thrombin;Serine Protease	Thromboxane A2 synthetase;thromboxane B2;Trypsin	Pirodomast is a thromboxane A (TXA2) synthase inhibitor. Pirodomast inhibits leukotriene (LT) D4, C4, E4 formation and thromboxane B2 (TXB2) activity, but is weakly or ineffectively antagonistic to guinea pig bronchospasm induced by histamine, methacholine, serotonin, LTC4, or platelet-activating factor. Pirodomast is a potential antiallergic compound. Pirodomast had only weak relaxant activity o…	Mizushima Y, et al. Clinical potential of anti-thromboxane A2 agents in bronchial asthma. BioDrugs. 1997; 7(2): 91-98.
