# Supplementary material for: Mechanical Stretch‐Induced Interlayer Coordination between MMP2 and COL17A1 Exacerbates Regenerative Exhaustion in Skin
Source: Adv Sci (Weinh). 2025 Sep 17;12(41):e11474. doi: 10.1002/advs.202511474 (PMC12591213; doi:10.1002/advs.202511474)
Supplement: Supplementary file 5 — Supplemental Table 4 [file ADVS-12-e11474-s006.xlsx]

## Sheet: Sheet1
	Abbreviation	Male(M) or Female(F)	Age	Harvest site	Expanded duration (months)	Preoperative diaganose
	F4 Back 8m	F	4-year-old	Back skin	8	Pigmented hairy nevus
	M8 Head 6m	M	8-year-old	Scalp	6	Pigmented hairy nevus
	M7 Forehead 5m	M	7-year-old	Forehead skin	5	Pigmented hairy nevus
	F25 Head 6m	F	25-year-old	Scalp	6	Pigmented hairy nevus
	M9 Forehead 5m	M	9-year-old	Forehead skin	5	Pigmented hairy nevus
