# Supplementary material for: Mechanical Stretch‐Induced Interlayer Coordination between MMP2 and COL17A1 Exacerbates Regenerative Exhaustion in Skin
Source: Adv Sci (Weinh). 2025 Sep 17;12(41):e11474. doi: 10.1002/advs.202511474 (PMC12591213; doi:10.1002/advs.202511474)
Supplement: Supplementary file 6 — Supplemental Table 5 [file ADVS-12-e11474-s007.xlsx]

## Sheet: Sheet1
	Primers for qPCR
hGAPDH-F	GTCTCCTCTGACTTCAACAGCG
hGAPDH-R	ACCACCCTGTTGCTGTAGCCAA
hCol17a1-F	TCAACCAGAGGACGGAGTCA
hCol17a1-R	TCGACTCCCCTTGAGCAAAC
mGapdh-F	TCCTGCACCACCAACTGCTTAGC
mGapdh-R	TGGATGCAGGGATGATGTTCTGG
mCol17-F	GATGGCACTGAAGTCACCGA
mCol17-R	TATCCATTGCTGGTGCTCCC
	Primers for genotyping
mTmG COM	TCAATGGGCGGGGGTCGTT
mTmG WT	GAACGCACTGATTTCGACCA
mTmG MUT	GCTAACCAGCGTTTTCGTTC
Krt14-creER-F	TGCTGTTTCACTGGTTATGCGG
Krt14-creER-R	TTGCCCCTGTTTCACTATCCAG
Col17a1_MUT	CTCAATCCAGCGGACCTTCCTT
Col17a1_COM	AACCCCAGATGACTACCTATCCTC
Col17a1_WT	CTCTTCCCTCGTGATCTGCAACTC
