# Supplementary material for: Mechanical Stretch‐Induced Interlayer Coordination between MMP2 and COL17A1 Exacerbates Regenerative Exhaustion in Skin
Source: Adv Sci (Weinh). 2025 Sep 17;12(41):e11474. doi: 10.1002/advs.202511474 (PMC12591213; doi:10.1002/advs.202511474)
Supplement: Supplementary file 7 — Supplemental Table 6 [file ADVS-12-e11474-s002.xlsx]

## Sheet: Sheet1
Epidermal aging			Epidermal wounding		Epidermal stemness		Cordenonsi YAP conserved signature		Fibroblast aging		Fibroblast wounding		Extracellular_Matrix_Disassembly		Cell_Cycle_Checkpoint_Signaling
Chi Zhang, et al, Escape of hair follicle stem cells from a defective niche, Nature Aging, 2021			Haensel D, Jin S, Sun P, Cinco R et al. Defining Epidermal Basal Cell States during Skin Homeostasis and Wound Healing Using Single-Cell Transcriptomics. Cell Rep, 2020		Sada A, Jacob F, Leung E, Wang S et al. Defining the cellular lineage hierarchy in the interfollicular epidermis of adult skin. Nat Cell Biol, 2016		Michelangelo Cordenonsi, et al, The Hippo transducer TAZ confers cancer stem cell-related traits on breast cancer cells, Cell, 2011		Shuai Ma, et al, Heterochronic parabiosis induces stem cell revitalization and systemic rejuvenation across aged tissues, Cell stem cell, 2022		Vu R, Jin S, Sun P, Haensel D et al. Wound healing in aged skin exhibits systems-level alterations in cellular composition and cell-cell communication. Cell Rep, 2022		http://amigo.geneontology.org/amigo/term/GO:0022617		http://amigo.geneontology.org/amigo/term/GO:0000075
GSE133648			GSE142471		GSE70523		https://www.gsea-msigdb.org/gsea/msigdb/human/geneset/CORDENONSI_YAP_CONSERVED_SIGNATURE		GSA_CRA004660		GSE188432		GO:0022617		GO:0000075
Aging up-regulated	Aging down-regulated		Wound up-regulated in IFEB		Stemness in IFEB		YAP activation in fibroblasts		Aging up-redulated (fold more than 0.5 in reticular fibroblast)		Wounding in fibroblast		ECM degradation in fibroblasts		DNA duplication in proliderating cells
Gm10260	Gm8797		Cxcl2		Npr3		Agfg2		Tnfaip2		Ptx3		Adamts15		Abraxas1
Gm11361	Uba52		Ccl2		Igfbp3		Amotl2		Cxcl1		Saa3		Adamts5		Anapc15
Rps28	Ybx3		Cxcl1		Pfkfb3		Ankrd1		Ccl7		Mfap5		Carmil2		Anapc15-ps
Eef1a1	H2-Q7		Rps27		Slc12a6		Asap1		Igfbp3		Postn		Clasp1		Apc
Rpl27-ps3	Nme2		Rpl41		Krba1		Axl		Krt1		Cthrc1		Clasp2		Arhgap33os
Eef2	Rps27rt		Rps28		Dio2		Bicc1		Ptgs2		Cxcl1		Cma1		Atf2
Rpl6	Gm12840		Rpl36		Emcn		Birc5		Has1		Gpx3		Cst3		Atm
Rpl29	Cd9		Rps27rt		Cyb561a3		Cavin2		Lgals7		Sfrp2		Ctsg		Atr
Rpl3	H2-K1		Ifrd1		Pola2		Ccn1		Gm12840		Timp1		Ctss		Atrip
Rpl10a	AY036118		Ccl7		Alg5		Ccn2		Ptx3		Igfbp4		Ddr1		Aurka
Rpl13a	Wdr89		Ier3		Grtp1		Cdc20		Fam25c		Ccl2		Ddr2		Aurkb
Clca3a1	Rpl10-ps3		Aqp3		Slc25a27		Cdkn2c		Maff		Mgp		Dpp4		Babam1
Dusp1	Skint11		Fosl1		Bcar3		Cenpf		Calm4		C3		Eng		Babam2
Postn	Rab21		Actg1		Cabp7		Col4a3		Hk2		Itm2a		Ets1		Bard1
Hs3st1	S100a11		Actb		Cadm3		Crim1		Ccl2		Fstl1		Exoc8		Birc5
Rpl32	Slco3a1		Tnfaip6		Ttc14		Dab2		Mt1		Col6a3		Fap		Blm
Rpl36	Rnaset2a		Rnd3		Adrb1		Ddah1		Pim1		Col14a1		Fgfr4		Brca1
Rpl38	Ppp1r14b		Thbs1		Auh		Dlc1		Il6		Csrp2		Flot1		Brca2
Gm9493	Gm42418		Id3		Reep3		Dusp1		Tnfaip6		Has1		Fscn1		Brcc3
Hspa8	Zfp593		Serpinb2		Phf11d		Dut		C4b		Meg3		Hpn		Brcc3dc
Tpm3-rs7	Cdk2ap1		Nr4a1		AW046200		Ect2		Ugdh		Col6a2		Il6		Brd4
Rpl36a	Gm2000		Tgif1		Camk1d		Emp2		Mt4		Igfbp6		Kif9		Brsk1
Cox7b	H2-Q6		Ptgs2		Hoxa3		Etv5		Procr		Tnfaip6		Klk4		Bub1
Naca	Itm2b		Krt14		Hells		Fgf2		Ier3		Cxcl12		Klk5		Bub1b
Gpha2	Crip2		Phlda1		Dtl		Flna		Eif4e		Dpt		Lamc1		Bub3
Npm1	Gm11808		Tnfrsf12a		Lmbr1		Fscn1		Penk		Fn1		Lcp1		Casp2
Alad	Slc6a4		Tpm2		Polh		Fstl1		Gpx3		Col6a1		Meltf		Ccar2
Lmo1	Cxcl14		Krt16		Mif		Gadd45b		Ndrg1		Nid1		Mmp13		Ccnb1
Ctsh	Gm10076		Arc		Crlf1		Gas6		Gas6		Apod		Mmp20		Ccnb1-ps
Hspa1a	H2-T23		Cldn1		Guca2a		Ggh		Mt2		Col5a1		Noxo1		Ccnd1
Klf10	Rap2b		Postn		Coq10a		Gls		Sbsn		Col5a3		Pbxip1		Ccng1
Timp3	Erh		Hbegf		Fam171b		Hexb		Clic4		Tnc		Pdpn		Cdc20
Tgfbi	Prdx1		Anxa1		Diras1		Hmmr		Pnp		Bgn		Plg		Cdc5l
Hspa1b	Srsf5		Cdkn1a		Cog5		Itgb2		Rpl5		Gm12840		Sema5a		Cdc5lrt1
Rbm3	Sem1		Itpkc		Tmsb10		Itgb5		Crip1		Phlda1		Sh3pxd2b		Cdc5lrt10
Cap1	Ifitm3		Ptp4a1		Kat14		Lhfp		Ier5		Lgals1		Tgfb2		Cdc5lrt4
Eif4b	Ptp4a2		Avpi1		Gabpb2		Marcks		Rnf19b		Fbln2		Wdr72		Cdc5lrt5
Pnrc1	Cst6		Cxcl16		Scmh1		Mdfic				H19				Cdc5lrt6
Ovol1	Tppp3		Pmp22		Ank3		Ndrg1				Col12a1				Cdc5lrt7
Scd1	Ifi27		Csrnp1		Gm4787		Pdlim2				C4b				Cdc5lrt8
Eif3e	Pkib		H3f3b		Zfp64		Phgdh				Col3a1				Cdc5lrt9
Hes1	Rps27l		Errfi1		Rasd2		Pmp22				Serpinf1				Cdc6
Dapl1	Chchd2		Irf6		S100a10		Schip1				Ugdh				Cdca8
Rtraf	H2-Q4		Tnfaip3		Clasp2		Serpine1				Col5a2				Cdk1
Ier3	Vmp1		Sub1		Ankrd17		Sgk1				Loxl1				Cdk5rap2
AC160336.1	Tpm3		Ccnl1		Nf1		Sh2d4a				Plat				Cdk5rap3
Efemp1	Apoe		Pim1		Trpc1		Shcbp1				Ifi205				Cdkn1a
Egr3	Malat1		Urah		Ankrd24		Slit2				Serpinh1				Cdt1
Atp5g2	Ppp2cb		Lgals1		Pitx1		Stmn1				Pcolce				Cenpe
Il33	Akt1		Cstb		Col6a1		Tgfb2				Efemp2				Cep192
Zfp36	Cst3		1810011O10Rik		Ahcyl2		Tgm2				Sfrp4				Chek1
Sh3d21	1810037I17Rik		Arf6		Nudt5		Thbs1				Plac8				Chek2
Impdh2	Mbd2		Pmaip1		Igfbp7		Tk1				Ifi27l2a				Chfr
Angptl4	Rnd3		Hist1h1c		Ngfr		Tnnt2				Cpxm1				Chmp4c
Rhob	Tagln2		Gadd45b		Shprh		Tns1				Ccl7				Clock
Hspb1	Pdcd10		Fosl2		Gjc1		Top2a				Cygb				Clspn
Tkt	Celf4		Sfn		Dlx1		Tspan3				C1s1				Cradd
Ubb	Pdia3		Eif2s2		Grhl2						Rcn3				Creb3l1
Ctsl	Hmgn1		Atf4		Ybx1						Sod3				Cry1
Spry1	Cebpb		Selk		Ttc3						Anxa3				Cul4a
Sertad1	Psmb8		Tuba1c		Plekho2						Fndc1				D7Ertd443e
Id1	Cox6a1		Egr1		Ptger1						Mmp3				Dgkz
Fos	Ly6a		Lypd3		Ftx						Mxra8				Diaph3
Arc	Usmg5		Serpinb5		Scp2d1						Aspn				Dna2
Plet1	Pnn		Sat1		Kctd4						Ogn				Donson
Tiparp	Tuba1a		Clic4		C80258						Prss23				Dot1l
Fosb	Son		Epgn		Usmg2						Rbp1				Dtl
Id3	Arid4b		Vim		Dnajc1						Islr				Dtx3l
Ppp1r14c	Arpc1a		Csrp1		B3galnt2						Cd248				Dync1li1
Atf3	Tuba1c		Mfsd7b		Krt19						Serpine1				E2f1
Nfe2l2	Psme2		Dnajb1		Vrk2						Mdk				E2f7
Egr1	Bag5		Pard6b		Birc6						Gadd45g				Eif2ak4
Sgk1	Atxn7l3b		Btg1		Nr2c1						Selm				Eme1
Zfp36l2	Psme1		Vps37b		Ccdc171						Angptl4				Eme2
Epgn	Prss23		Ifi202b		Nme1						Clec3b				Ercc6
Junb	Gramd3		Msn		Adam8						Fbn1				Etaa1
Btg2	Serpinb5		Plet1		Slc16a3						Gpx7				Fancd2
Dnajb1	Ssr2		4930523C07Rik		Kcnj15						Rhoc				Fbxo31
Bhlhe40	Snu13		Ets2		Tbc1d23						Gpc3				Fbxo4
Nr4a1	Hsp90b1		Col3a1		Nsf						Lpl				Fem1b
Klf4	H2-T22		Prss23		Wnt6						Pla1a				Foxn3
Zfp36l1	Srpk2		Zc3h12a		Ipo7						Mmp2				Foxo4
Gm20186	Sema3c		Cebpb		Map4						Itih5				Fzr1
Jun	Atp5g1		Gadd45a		Msh3						Pi16				Gen1
Tob1	Hnrnpa3		Tacstd2		Prickle1						Serpinb6a				Gigyf2
Jund	Atp6v0b		Rap2b		Dnajb7						Gfpt2				Gnb1l
Tsc22d1	Odc1		Cited2		Xist						Maged2				H2ax
Icam1	Gm15987		Ggct		Aqp11						Bst2				Haspin
Ndrg1	Kif5b		Tmsb10		Ucn2						Hspg2				Hinfp
Cldn4	Uap1		Cyr61		Parp6						Lox				Hormad1
Socs3	Ldha		Fgfbp1		Camk2d						Lrrc15				Hsf1
Gem	Ifi27l2a		Thy1		Myb						Cxcl10				Hus1
Ier2	Nme1		Zfp36l1		Abce1						Oaf				Hus1b
Txnip	Hopx		Hist1h2bc		Pcdh7						Cald1				Ier3
Cxcl1	Adrb2		Fam213a		Ndufab1						Hk2				Ik
Sat1	Eif1a		Mt1		Zdhhc2						Pnp				Incenp
	Mt1		S100a6		Il1r2						Mgst1				Inip
	Eif2s2		Ptn		Mthfd1l						P4hb				Ints3
	Calr		Krt17		Antxr1						Mfap2				Ints7
	Tapbp				Nexn						Ccl11				Khdc3
	Prpf4b				Ptgs2										Klhl22
	S100a16				Edaradd										Knl1
	Fam162a														Kntc1
	Ran														Lcmt1
	Arhgap5														Lyn
	Prnp														Mad1l1
	Ranbp1														Mad2l1
	Tubb4b														Mad2l1bp
	Reep3														Map3k20
	Bst2														Mapk14
	Rtn4														Mbd4
	Akirin1														Mbtps1
	Cmip														Mbtps2
	Pdia6														Mdc1
	Ndufa4l2														Mdm2
	Krt16														Mre11a
	Taf1d														Mrnip
	Uck2														Msh2
	Dbi														Mtbp
	Clec2d														Muc1
	Herc4														Mus81
	Sprr1a														Nabp1
	Neat1														Nabp2
	Urah														Nae1
	Arid5b														Nbn
	Anxa1														Ndc80
	Ch25h														Nek1
	Gsn														Nek11
	Wnt4														Nop53
	Krt77														Nsun2
	Higd1a														Nuf2
	Irf6														Orc1
	Cldn1														Pabir1
	Clca3a2														Pabir3
	Tpm1														Parp9
	Map2k3														Pcid2
	Clic4														Pidd1
	Gbp2														Plk1
	Tsc22d2														Plk3
	Tnfrsf12a														Pml
	Pyy														Ppp1r10
	Tmem158														Ppp2r5c
	Fam46a														Prap1
	Cd44														Prkdc
	Fgfbp1														Prox1
	Sgms2														Prpf19
	Tcim														Prpf4b
	Krt17														Psmg2
	Epha4														Ptpn11
	Avpi1														Ptprv
	Cdc42ep3														Rad1
	Nop58														Rad17
	Dll1														Rad50
	Ggct														Rad51
	Kdm6b														Rad9a
	Chit1														Rad9b
	Stfa3														Rbbp8
	Pxdc1														Rbm38
	Csrp2														Rfwd3
	Igfbp3														Rhno1
	Ccdc71l														Rint1
	Plk2														Rnaseh2b
	Crip1														Rpa2
	Tslp														Rpl24
															Rpl26
															Rps27l
															Rps6
															Sde2
															Setmar
															Spc24
															Spc25
															Spdl1
															Stil
															Stk33
															Syf2
															Taok1
															Taok2
															Taok3
															Tex14
															Ticrr
															Timeless
															Tipin
															Tiprl
															Topbp1
															Tpr
															Trex1
															Trim39
															Trip13
															Trp53
															Trp53bp1
															Trrap
															Tti1
															Ttk
															Ufl1
															Uimc1
															Usp28
															Usp44
															Vps4a
															Wac
															Wdr76
															Xpc
															Xrcc3
															Zfp207
															Zfp830
															Zfy2
															Zfyve19
															Zw10
															Zwilch
															Zwint
